# Supplementary material for: An approach for elucidating dermal fibroblast dedifferentiation in amphibian limb regeneration
Source: Zoological Lett. 2022 Apr 28;8:6. doi: 10.1186/s40851-022-00190-6 (PMC9047331; doi:10.1186/s40851-022-00190-6)
Supplement: Supplementary file 4 — Additional file 4: Supplemental Table 1. Primers used in the experiments. [file 40851_2022_190_MOESM4_ESM.xlsx]

## Sheet: Sheet1
Supplemental Table 1: Primers used in the experiments
Species	Primer name	Primer sequence
Ambystoma mexucanum	axSpry1_FW	ATGGAGCTCCAAAGTCACCATGGCAGTGGCAGTTC
	axSpry1_RV	TCAGGAGGGTTTGGTTTCACCCCTTGACGGACAAC
	axLoxl2_FW	ATGAAACACTCTCTGGGGATGTACCACTCGCTCGC
	axLoxl2_RV	TTATCGTGTGGATAGCTGGTTATTTAATAGTCCGT
	axTimp3_FW	ATGGCCTCCTCGTGCAGCCTGCTCGCCCTGCTCCT
	axTimp3_RV	TCAGGGGTCCGTAGCATTGATGATGGTCTTGTCGG
	axPde4b_FW	ATGACGGCCAAAGACTCCCCGAGGGACCTGGCGGC
	axPde4b_RV	TTATGTGTCCACGGGCGATGTATCATCTGTAACTA
	axFblim1_FW	ATGTCAGAGAAACGGTTGGTGTCCTCGGTCTTCAT
	axFblim1_RV	TCAGCAGGAGGATTCCCGGTCCCATGAAAGGTGGC
	axAdra2a_FW	ATGTTTAACCTGGAGAACCCGCTAGTGGAAAGGGG
	axAdra2a_RV	TCAGACAATGCGCTTCCGGTCCACCTTGCAGAGGA
	axSpry1_cloning_FW	TGAATGCTCGCACAGAGGTT
	axSpry1_cloning_RV	GGGATCACGTAGAGCAGACG
	axLoxl2_cloning_FW	TGAAGTTTCAGCAGGACCCC
	axLoxl2_cloning_RV	TGCATGCATGTGTGCTTGAC
	axTimp3_cloning_FW	GCACAGCAACACATCCACAG
	axTimp3_cloning_RV	GCTCACCTGTCACGTCTCAA
	axPde4b_cloning_FW	GCTCTGGCGCATTTTCAGAG
	axPde4b_cloning_RV	TGGTTCCAGGGCACAATGTT
	axFblim1_cloning_FW	AAACTGCAGCAGAGAGTCCC
	axFblim1_cloning_RV	CCTGCCTGCTCAGAGTCAAA
	axAdra2a_cloning_FW	CTGGCAACGTATGAACCCCT
	axAdra2a_cloning_RV	GCCTCTGGGTCAGAAAGGTC
Pleurodels waltl	pwSPRY1_qPCR_for	AAGCAGAGAGGCTGCAGAAG
	pwSPRY1_qPCR_rev	CACAGTGTTGGTGGAAATGC
	ntPicalm_for_qPCR	CCGAAGAAGAAGCACCTTGA
	ntPicalm_rev_qPCR	ACCGCCTGATGAAAGTTGAC
	ntLrrc17_for_qPCR	TTCAGGAAGACGAGGAGGAA
	ntLrrc17_rev_qPCR	TCCCTCAGTCTGCGAATCTT
	pwGAPDH_for_qPCR_FW	GACTGTGGACGGTCCTTCTG
	pwGAPDH_for_qPCR_RV	ATACCGGCACCAGCATCAAA
	pwFIBIN_qPCR_for	TTCTCCGGGTCATCATTCTC
	pwFIBIN_qPCR_rev	CTCTGCACTGTGAGGGAACA
	pwFBLIM_qPCR_for	CACAGCGGTAGCAATCTTCA
	pwFBLIM_qPCR_rev	CCACCCAGAGTGTTTCACCT
	pwADRA2_qPCR_for	TGTCAGTGAAGCCATTCTGC
	pwADRA2_qPCR_rev	GGCAAGTGGCAAGAAAGAAG
	pwPRRX1_qPCR_for	CTTGCGAGGTCCTCTCTCAC
	pwPRRX1_qPCR_rev	CCTCAGCAGGACAGTGAACA
	pwLOXL2_qPCR_for	GGGCATAGCTCCATTGTTGT
	pwLOXL2_qPCR_rev	TGCTTCCTGGACTGTGTCTG
	pwPDE4B_qPCR_for	TGTCACATCACATGCCCTTT
	pwPDE4B_qPCR_rev	GGTACGAGGAAGCTGTGAGC
	pwSPRY2_qPCR_for(154)	CTCTTAAGCTCCCCCTGCTT
	pwSPRY2_qPCR_rev(154)	ACTCCCGACACTTGCACTTC
	pwTIMP3_qPCR_for	TCCCAAACCCCAAATAACAA
	pwTIMP3_qPCR_rev	CACTTACCGCATTTCCTGGT
	pwMsx2_for_qPCR_FW	ATTGCTGAGCGAGCTGAGTT
	pwMsx2_for_qPCR_RV	AGGAGGAGCCGTACAAGGAT
	pwMsx1_for_qPCR_FW	TTCACGACTTCGCAGCTTCT
	pwMsx1_for_qPCR_RV	AGGAAAGGAAAGGCCGAAGG
Mus muscalus	mLOXL2_qPCR_for	AAGAATTCCCACGTGGTCTG
	mLOXL2_qPCR_rev	CTTCCAGTAACGCAGCTTCC
	mPDE4B_qPCR_for	CGCTGGAGGAACTAGACTGG
	mPDE4B_qPCR_rev	CAGACACCTGGTTCCCTGAT
	mFIBIN_qPCR_for	GAGAATGATGACCCCGAGAA
	mFIBIN_qPCR_rev	TCCAGCTCAGTGAGGGACTT
	mSPRY1_qPCR_for	GGCCTATTAGGACGGTCTCC
	mSPRY1_qPCR_rev	GGCCGTACACTCTCCACATT
	mTIMP3_qPCR_for	CACGGAAGCCTCTGAAAGTC
	mTIMP3_qPCR_rev	CCCAAAATTGGAGAGCATGT
	mouse gapdh for	AAGGTCATCCCAGAGCTGAA
	mouse gapdh rev	CTGCTTCACCACCTTCTTGA
	ｍFBLIM1_ｑPCR_for	CGAGATGTAGCCGTGAGTGA
	ｍFBLIM1_ｑPCR_rev	TCTTCTGGGAGAGGCAGGTA
	mSPRY2_qPCR_for	TCCGAGTGCAGCCTAAATCT
	mSPRY2_qPCR_rev	TTGTCCTCATCGTCATTGGA
	mADRA2A_qPCR_for	CAGGCCATCGAGTACAACCT
	mADRA2A_qPCR_rev	TCTGGTCGTTGATCTTGCAG
