# Supplementary material for: An approach for elucidating dermal fibroblast dedifferentiation in amphibian limb regeneration
Source: Zoological Lett. 2022 Apr 28;8:6. doi: 10.1186/s40851-022-00190-6 (PMC9047331; doi:10.1186/s40851-022-00190-6)
Supplement: Supplementary file 5 — Additional file 5. [file 40851_2022_190_MOESM5_ESM.xlsx]

## Sheet: Alighed by Gene symbol
	Mm	Mm	Pw	Pw
GeneID	log2FoldChange	pvalue	log2FoldChange	pvalue
aaas	0.340356	0.563544	-0.0395592	0.803221
aacs	0.0331521	0.904969	-0.35473	0.617385
aagab	0.0394654	0.903647	-0.188946	0.0848193
aak1	-0.332688	0.428429	-0.0738895	0.49999
aamp	-0.0217672	0.93321	0.125835	0.246738
aars	-0.575504	0.076584	0.101281	0.260181
aarsd1	-0.0710011	0.81641	0.23286	0.215404
aasdhppt	0.0930606	0.77156	-0.331596	0.273518
aatf	0.184709	0.481393	0.404819	0.078756
abca1	-0.507625	0.101208	-0.603064	0.026541
abca2	-0.165002	0.868579	0.450067	0.280178
abcb6	-0.35777	0.468644	-0.0241469	0.914825
abcb8	-0.118666	0.761281	-0.0701526	0.834813
abcc1	0.791556	0.0805225	0.0449994	0.686777
abcc5	-0.0424352	0.88608	-0.219401	0.0513682
abcd3	0.317666	0.28395	0.227938	0.516889
abcd4	0.540958	0.293087	-0.275764	0.321366
abcf2	0.322471	0.335951	0.0396729	0.711619
abcf3	0.0616949	0.847222	0.0904044	0.383107
abhd13	-0.0713154	0.909154	-0.095807	0.561606
abhd14b	0.0489043	0.887361	-0.964371	0.311883
abhd5	0.0457138	0.88966	0.141915	0.464598
abhd6	-0.254074	0.473718	0.0921625	0.700328
abi1	0.23074	0.382334	-0.140071	0.122319
abi2	-0.0875791	0.839584	0.045115	0.736058
abtb1	0.104382	0.806297	-0.37882	0.0395335
acaa2	0.0214802	0.940805	-0.0845297	0.464479
acaca	0.187039	0.664391	0.0644631	0.737801
acad11	0.161729	0.631269	-1.19268	9.12907e-06
acad8	0.0299468	0.93159	-0.0599837	0.73355
acad9	0.183244	0.517377	-0.141274	0.173725
acadl	-0.132915	0.772028	-0.107399	0.247648
acads	0.227731	0.486782	-0.0118982	0.922545
acap3	0.0572021	0.929028	0.424809	1.9177e-05
acat1	-0.196691	0.64189	-0.0341814	0.764992
acbd3	-0.0288764	0.969114	0.10713	0.184379
acbd6	-0.264582	0.314731	-0.0108297	0.922565
acer3	0.104504	0.733264	-0.133121	0.38818
acly	0.228586	0.547443	-0.256444	0.0148493
aco1	-0.0341687	0.910934	-0.124785	0.289981
aco2	0.130559	0.761802	-0.224213	0.00843065
acot11	0.0603298	0.950844	-0.286393	0.524345
acot13	0.199164	0.607614	-0.201851	0.123453
acot7	0.491267	0.183258	-0.227658	0.563421
acot8	-0.0451193	0.927036	0.00505084	0.98507
acox1	-0.0576897	0.859513	-0.296822	0.052846
acox3	0.0961339	0.773507	-0.20553	0.163747
acp1	0.682496	0.40817	-0.100865	0.253433
acp6	-0.080983	0.847577	0.235333	0.182046
acsf2	0.576626	0.190408	-0.54527	0.00234778
acsf3	1.05382	0.284326	0.064153	0.754461
acsl1	0.132554	0.823792	-0.187067	0.225109
acss2	0.14585	0.74228	-0.130531	0.292269
actg1	-0.397126	0.586101	-0.767703	7.71124e-29
actn1	-0.442149	0.295215	-0.271623	0.00013068
actn4	0.204797	0.718948	-0.337908	1.0991e-06
actr1a	-0.0334028	0.907474	0.126823	0.287438
actr2	0.0994543	0.781199	0.0736785	0.291771
actr3	-0.0594202	0.815001	-0.165725	0.0222192
actr5	0.0342044	0.929347	0.130952	0.649024
actr6	0.119228	0.71521	0.542728	0.0440685
actr8	0.25511	0.403906	0.370062	0.0412152
acvr1b	-0.184909	0.778638	0.204073	0.264453
acyp1	0.0171478	0.952957	-0.0122262	0.951422
adal	0.470913	0.750904	0.104111	0.638653
adam10	-0.0169588	0.967712	0.0167879	0.880912
adam12	-0.45277	0.271561	0.152627	0.767429
adam17	0.109365	0.730593	0.137835	0.28371
adam33	0.170496	0.697562	-0.303507	0.503832
adam9	0.183913	0.69617	-0.264341	0.0185154
adamts1	-1.92023	7.5592e-10	-0.990544	4.44649e-08
adamts2	-1.10047	0.00901562	-0.527004	3.29647e-07
adarb1	-0.5496	0.517602	0.390086	0.0985915
adat1	0.144883	0.682416	0.217534	0.563166
adck1	-0.387513	0.272491	0.0480569	0.843082
adcy9	-0.157888	0.839456	0.257794	0.0286785
add1	-0.0910378	0.836681	-0.135269	0.161267
add3	-0.160211	0.726318	-0.0937993	0.608836
adh5	0.206103	0.626411	-0.192565	0.0469447
adhfe1	-0.0490004	0.959519	-0.183884	0.41141
adi1	0.355901	0.513052	0.163103	0.0840629
adipor1	0.1466	0.585118	0.157409	0.198285
adipor2	0.108065	0.881978	0.0962574	0.679574
adk	0.0131087	0.977588	0.0112879	0.908565
adm	-1.17001	0.0695076	0.565748	5.57217e-05
adora2b	1.51608	0.00167843	0.211428	0.380456
adpgk	0.166936	0.539247	0.0136843	0.918674
adprh	-0.0864653	0.888887	-0.134455	0.155027
adprhl2	-0.0711291	0.836108	-0.247103	0.106761
adra2a	1.20098	0.00113557	-1.63035	9.04948e-11
adrm1	0.0579637	0.878642	-0.00733432	0.941275
adsl	0.406929	0.241748	0.0771956	0.534812
adss	0.580573	0.0451374	0.00609466	0.946695
adssl1	0.859124	0.0227812	0.188092	0.82438
aebp1	0.772755	0.176142	-0.5385	9.10681e-09
aen	0.00349595	0.991324	0.138602	0.304209
afg3l2	-0.0138944	0.961899	-0.0776818	0.718299
afmid	-0.354321	0.25987	-1.12903	0.324693
aga	-0.135207	0.728151	-0.163272	0.289837
agfg1	-0.120916	0.716032	-0.0466702	0.622207
aggf1	0.0176264	0.959488	-0.111873	0.367523
agl	-0.261779	0.561483	-0.499905	0.0147646
agpat2	0.0703023	0.82727	-0.249256	0.0517071
agpat4	0.509706	0.154451	-0.106299	0.573744
agpat5	-0.270968	0.48527	0.316312	0.0014734
agps	0.173537	0.817385	0.0390743	0.833052
agtrap	-0.409884	0.461164	-0.137393	0.453972
ahctf1	0.254124	0.678197	0.201769	0.223191
ahsa1	0.294133	0.305417	0.251818	0.0156746
aifm1	0.0535149	0.84308	-0.205635	0.00998342
aifm2	0.440681	0.386292	0.0753259	0.425229
aimp2	-0.000861228	0.997473	0.252089	0.0374505
aip	0.0216312	0.954287	-0.105107	0.31268
ak2	0.0918618	0.762045	0.0898423	0.370662
ak3	-0.164627	0.602189	-0.163437	0.20704
akap8l	0.344022	0.276991	0.221883	0.0117108
akap9	-0.00712806	0.98272	-0.00843924	0.945753
akirin2	-0.0526661	0.891274	0.126746	0.156809
akt1	-0.0128897	0.986389	-0.0832353	0.338289
aktip	-0.492218	0.128383	-0.0332741	0.782722
alad	0.596629	0.0649521	-0.0500448	0.738891
alas1	0.0514959	0.888932	-0.28707	0.000676368
alcam	1.81727	2.33916e-05	0.64783	3.62201e-12
aldh1l2	-1.17046	0.0106668	-0.100236	0.318871
aldh4a1	-0.224125	0.478119	0.240879	0.197546
aldh5a1	0.0670666	0.903707	-0.630319	0.000927893
aldh6a1	-0.484801	0.283104	-0.143029	0.0982245
aldh7a1	-0.170419	0.548245	-0.0215799	0.865034
aldoc	-1.63036	0.0270332	-0.133037	0.730856
alg12	-0.345813	0.282369	0.289122	0.356826
alg14	-0.0202857	0.944509	0.0760677	0.747219
alg2	-0.105817	0.711583	0.017498	0.867196
alg5	-0.232898	0.369599	0.412459	0.0351748
alg6	-0.289685	0.46418	-0.0912594	0.634032
alkbh1	-0.134932	0.62064	0.0258407	0.808457
alkbh3	-0.157448	0.850414	-0.00797765	0.974725
alkbh5	-0.166916	0.552926	0.0720718	0.493073
alkbh8	0.283592	0.371773	-0.0177558	0.914434
amd1	0.464732	0.487477	-0.109022	0.196275
amfr	-0.00130559	0.997848	-0.0513732	0.731518
amn1	-0.196295	0.54729	-0.313591	0.168221
amotl1	0.386453	0.38116	0.0208539	0.887893
ampd2	0.0613757	0.842812	-0.215347	0.77268
ampd3	1.31268	7.52102e-06	0.0537222	0.874524
anapc10	-0.351089	0.204273	0.0229546	0.868484
anapc13	-0.255225	0.534277	0.072025	0.607095
anapc16	-0.312473	0.271537	0.115535	0.588929
anapc5	-0.292932	0.238319	0.211826	0.387808
anapc7	0.0411391	0.881886	-0.0946694	0.592789
angel2	-0.0114282	0.975774	0.110951	0.490127
angptl2	1.24622	0.000122945	-0.318325	2.09099e-05
ankle2	0.0473004	0.897156	-0.122548	0.251378
ankmy2	-0.194141	0.653595	0.202974	0.128413
ankra2	-0.345082	0.404936	0.215809	0.257994
ankrd10	-0.161426	0.593124	-0.285336	0.0494363
ankrd13b	0.658007	0.301281	-1.2048	0.0131912
ankrd13c	0.15366	0.61288	0.185643	0.238156
ankrd27	0.0411218	0.891121	-0.0388716	0.844351
ankrd50	0.449615	0.51886	0.269412	0.130539
ankrd52	-0.267874	0.586021	-0.0439373	0.759204
ankzf1	0.125435	0.795973	-0.219356	0.30905
anp32b	0.175899	0.592885	-0.0536771	0.585719
anp32e	0.297143	0.441757	0.315243	4.48205e-05
antxr1	-1.11939	0.00887125	-0.336328	8.20363e-05
antxr2	0.493196	0.210151	-0.19813	0.0687847
anxa1	0.17828	0.529415	-0.129345	0.0676118
anxa11	0.235568	0.442937	0.069468	0.721376
anxa2	0.415351	0.12464	0.050576	0.524241
anxa4	0.0569317	0.841058	-0.19487	0.00718305
anxa5	0.39027	0.12208	0.336193	0.021173
anxa6	-0.547851	0.0741958	-0.487064	1.64237e-10
anxa7	0.731826	0.0785997	-0.14877	0.155864
ap1ar	0.162711	0.837297	-0.0203267	0.885176
ap1b1	-0.040484	0.905797	-0.0166073	0.891466
ap1g1	-0.0163407	0.959142	0.0562525	0.557604
ap1m1	0.0575795	0.838932	-0.0952063	0.315533
ap1s2	0.19665	0.482173	-0.110447	0.300767
ap2a2	-0.516118	0.0393643	-0.391942	2.6566e-06
ap2m1	-0.138711	0.578274	-0.328859	4.19949e-05
ap2s1	-0.110769	0.669597	-0.131663	0.205942
ap3b1	0.192176	0.484465	-0.201576	0.0788428
ap3d1	-0.0727427	0.78749	0.0283868	0.805514
ap3m2	-0.130934	0.71046	0.319573	0.0112766
ap3s1	-0.10072	0.749641	0.0325995	0.751737
ap4s1	-0.238711	0.485812	-0.09495	0.534274
apaf1	-0.0556093	0.858419	-0.168688	0.501714
aph1a	-0.0772792	0.842747	-0.113898	0.277615
api5	0.0196345	0.953084	0.126319	0.246772
apip	-0.167965	0.637659	-0.158433	0.641843
aplp2	-0.198167	0.443331	-0.00311947	0.981114
app	-0.68484	0.310625	-0.349044	2.99134e-06
appbp2	0.0220391	0.940164	0.337943	0.0367023
appl1	0.00435639	0.988089	-0.0858514	0.535027
appl2	-0.0338372	0.929829	-0.313687	0.0454134
aprt	0.393717	0.149335	0.305984	0.0262647
aqr	0.0454686	0.878147	0.130238	0.353389
ar	0.295727	0.700983	-0.0216928	0.976636
arcn1	-0.203731	0.476329	-0.0667841	0.41076
arf5	-0.849383	0.419069	-0.0743617	0.331717
arfgap1	-0.165592	0.660833	0.104876	0.449217
arfgap2	-0.0570737	0.876962	-7.03032e-05	0.999521
arfgap3	-0.326374	0.364323	-0.0219276	0.813162
arfip1	-0.241112	0.418486	0.179217	0.0656555
arfip2	-0.122573	0.76613	-0.101225	0.363602
arfrp1	-0.144231	0.635571	-0.285624	0.202043
arglu1	-0.129544	0.865767	-0.0206998	0.87148
arhgap1	-0.257114	0.492417	-0.211928	0.053049
arhgap10	0.131629	0.671055	-0.185594	0.267945
arhgap17	-0.0491308	0.889125	-0.112368	0.466855
arhgap26	0.235562	0.524952	0.416456	0.512748
arhgap29	-0.911304	0.00723664	-0.311801	0.0512843
arhgap31	0.662269	0.0772161	0.846684	1.65159e-17
arhgap42	-0.84541	0.00287535	0.123374	0.402747
arhgap5	-1.12264	0.356894	-0.0703893	0.583501
arhgdia	0.070325	0.812342	-0.106441	0.146778
arhgef10l	-0.316586	0.623898	0.113295	0.685224
arhgef11	0.0180443	0.986879	0.272471	0.135791
arhgef12	-7.94743e-05	0.999897	0.0679432	0.523648
arid2	-0.296748	0.541717	0.326917	0.121061
arid4a	0.0481025	0.911697	0.0911095	0.553414
arih1	0.00573132	0.990079	0.0361557	0.726444
arih2	0.029046	0.914017	0.0336021	0.728503
arl1	-0.307059	0.319102	-0.145212	0.0906042
arl15	-0.149901	0.710116	0.334801	0.122982
arl4a	1.06167	0.0651688	-0.421253	0.162088
arl4c	0.937315	0.0606024	0.116821	0.214942
arl5b	-0.332311	0.29602	-0.465133	0.000412819
arl6ip5	0.0381958	0.906272	-0.370408	3.6141e-06
arl8a	0.0723164	0.908422	0.184695	0.0693278
arl8b	-0.160686	0.765994	-0.183392	0.0240641
armc1	0.0114158	0.968524	0.13517	0.265459
armc6	-0.105945	0.753205	0.0588639	0.739819
armc7	-0.2128	0.538475	-0.203136	0.064099
armc8	0.289858	0.405868	0.195435	0.259395
armc9	0.0370303	0.917695	0.347823	0.302613
arnt	-0.103219	0.700369	0.0560094	0.769766
arpc1b	0.254962	0.298833	0.0210911	0.774434
arpc2	-0.0260178	0.923319	-0.0715837	0.334558
arpc5	-0.15214	0.611335	-0.195352	0.00642703
arpc5l	-0.219744	0.388973	0.104654	0.16875
arpp19	-0.135769	0.605586	0.153447	0.0759221
arrdc1	0.0860576	0.803635	0.197152	0.746048
arrdc2	-0.402655	0.557337	-0.152357	0.637972
arrdc3	0.229368	0.530202	-0.573399	4.76223e-13
arrdc4	-0.272589	0.452361	-0.123988	0.895353
arsa	-0.0196445	0.947967	0.050181	0.828585
arsb	0.364436	0.512633	-0.363082	0.0924946
arsj	1.43621	7.30104e-07	0.454309	0.0355803
arsk	0.321169	0.388583	-0.27424	0.0747567
as3mt	-0.609133	0.313391	-0.554337	0.000392194
asah1	-0.143719	0.612791	-0.538997	0.000493409
asap2	0.733468	0.0210517	0.305889	0.0390988
asap3	-0.677467	0.146647	0.41695	0.15606
asb13	0.209775	0.571769	-0.0453082	0.85885
asb6	0.212705	0.5544	0.0767112	0.517214
asb7	-0.284431	0.490073	-0.236195	0.82202
ascc1	-0.222783	0.491492	-0.154208	0.581217
ascc2	-0.069895	0.846904	0.146253	0.504443
ash2l	0.239084	0.738752	-0.169694	0.103062
asns	-0.707659	0.0245886	-0.165183	0.129162
asnsd1	-0.411584	0.549219	0.124549	0.571036
asph	0.129748	0.636221	0.00706028	0.94006
aspm	-0.0362304	0.929741	-0.106102	0.456446
aspscr1	-0.0444955	0.889152	-0.0137031	0.944728
asrgl1	-0.381619	0.228046	-0.176311	0.329961
asxl1	-0.319648	0.523904	0.122466	0.367438
atad1	-0.0712673	0.813649	0.180871	0.120286
atad2	0.287711	0.415425	0.22604	0.0665269
atad2b	-0.0355834	0.913826	-0.265863	0.129457
atad5	0.125426	0.753147	0.220239	0.334508
ate1	-0.369414	0.150093	-0.114357	0.373909
atf4	-0.425871	0.233376	-0.103578	0.130841
atf6	-0.0988238	0.744186	-0.188919	0.171944
atf7ip	-0.0124931	0.963376	0.158278	0.248577
atg10	-0.119219	0.762527	-0.279963	0.482242
atg2b	0.0850044	0.774312	0.164138	0.528569
atg3	-0.302021	0.319019	0.0608638	0.567721
atg4a	0.173113	0.68285	-0.563579	0.00613426
atg4b	0.0611045	0.839215	-0.195214	0.0653359
atg4c	0.00102975	0.997494	0.00801739	0.965471
atg5	-0.0546189	0.839535	0.0365399	0.822926
atg7	0.583854	0.0413271	0.0116327	0.949221
atic	0.405832	0.205409	0.470243	0.0696003
atoh8	-0.176941	0.702191	0.75673	2.60766e-09
atox1	0.106508	0.80484	-0.345517	1.91698e-05
atp10a	-0.0491614	0.942459	-0.137967	0.834141
atp11a	-0.359329	0.634443	0.0163079	0.897112
atp11c	0.270449	0.621678	-0.00380254	0.97764
atp13a1	-0.0743224	0.789959	-0.0527215	0.619152
atp1a1	0.0451691	0.89746	-0.039297	0.631374
atp1b1	-0.352754	0.576026	0.0938783	0.272817
atp1b3	0.463287	0.18013	-0.188575	0.121496
atp2a2	-0.0183058	0.96181	0.189305	0.0144955
atp2b1	0.389725	0.169143	0.165744	0.111182
atp5b	0.160579	0.866688	-0.269678	6.58138e-05
atp5c1	0.125698	0.632948	-0.114054	0.146221
atp5d	0.0207345	0.943246	-0.118287	0.0978612
atp5f1	-0.108599	0.745199	-0.202161	0.00418788
atp5h	-0.0760681	0.794844	-0.0324243	0.735637
atp5j	-0.108477	0.675392	-0.183995	0.0126992
atp5j2	-0.108066	0.682365	-0.162942	0.0319365
atp5s	-0.0494502	0.892402	-0.203428	0.342773
atp6ap1	0.0131753	0.957806	0.0605522	0.482566
atp6ap2	0.0909795	0.787654	-0.051907	0.644368
atp6v0a1	0.0161132	0.980847	-0.157195	0.136787
atp6v0b	-0.18115	0.488668	0.00296599	0.987618
atp6v0c	0.0202302	0.950551	0.0196139	0.797144
atp6v0d1	-0.110986	0.811978	-0.0461155	0.645184
atp6v1c1	0.359866	0.178154	0.149371	0.145131
atp6v1d	-0.0598444	0.851625	-0.136348	0.177519
atp6v1h	0.0146676	0.98652	0.0487774	0.66368
atp9a	-0.838105	0.156136	0.162162	0.209638
atpaf2	0.112277	0.697355	-0.0178466	0.912658
atr	0.0178724	0.980154	0.492287	0.0581722
atrx	0.0527039	0.895076	0.0299606	0.800005
atxn1	-0.452962	0.345927	-0.751262	4.32569e-05
atxn10	0.213301	0.588982	-0.0289093	0.918261
atxn1l	-0.0861078	0.90824	-0.260361	0.0819587
atxn2	0.0807567	0.795459	0.0134318	0.926922
atxn7l1	-0.102121	0.717601	0.208955	0.28451
aup1	-0.00453855	0.990683	-0.0758059	0.469066
aurka	0.204242	0.636928	0.473864	0.000307312
aurkaip1	-0.134038	0.658632	0.0499128	0.700239
aven	-0.917832	0.319672	-0.10605	0.535849
avl9	-0.126765	0.714459	-0.357889	0.0748289
axin1	-0.302781	0.657683	-0.125297	0.67442
azin1	0.405673	0.472107	-0.162014	0.0775853
b3galnt2	-0.196301	0.611834	0.120778	0.518374
b3gnt2	-0.112396	0.850188	0.407292	0.00270667
b4galt1	0.0530186	0.909585	0.12837	0.352896
b4galt2	-0.289968	0.659688	-1.65501	0.0530439
b4galt4	-0.772655	0.135911	-0.286304	0.0446552
b4galt6	-0.243792	0.498575	0.81605	2.92491e-09
b9d1	0.0351325	0.93192	0.364778	0.316165
bace2	-0.623771	0.243933	-0.0980785	0.380287
bag3	0.284887	0.408793	0.210956	0.041128
bag4	0.245948	0.569535	-0.00736409	0.965646
bag5	-0.42494	0.148139	-0.186245	0.283354
bambi	0.479078	0.14109	-0.12697	0.293914
banf1	0.0602921	0.891275	0.0126921	0.874353
bap1	0.0857342	0.771063	-0.216495	0.236266
bard1	0.072018	0.892267	0.080672	0.75354
baz1b	0.211938	0.468963	0.142535	0.167299
baz2a	0.0772807	0.762802	0.0759942	0.681481
bbs2	-0.096083	0.83164	-0.300238	0.313329
bbs4	0.116749	0.763137	0.0606472	0.78427
bbs7	-0.183245	0.626188	0.411816	0.372558
bcap29	-0.317689	0.285865	-0.163198	0.157427
bcar1	-0.534545	0.332949	0.014585	0.924153
bcas2	-0.054117	0.859133	0.0559561	0.565443
bccip	0.249414	0.449436	0.0161402	0.853311
bcdin3d	0.136831	0.777846	-0.444426	0.224821
bckdhb	-0.618545	0.176416	-0.210456	0.115649
bcl10	-0.0923199	0.722584	0.293002	0.542701
bcl2l1	0.486262	0.16452	0.331246	0.00125164
bcl7a	0.356868	0.273157	0.151141	0.31374
bcl7b	-0.143349	0.62959	0.208222	0.130834
bcorl1	0.281648	0.801009	-0.0479828	0.813638
bcr	0.348879	0.685879	-0.20086	0.182523
bdh1	-0.429362	0.369721	-0.206317	0.405431
bet1	-0.459837	0.07746	0.087719	0.469853
bet1l	-0.294378	0.278766	-0.27133	0.0249668
bfar	-0.135545	0.635559	0.237085	0.119082
bhlhe40	0.119565	0.72529	0.834603	3.51653e-07
bicc1	-1.54011	0.030803	-0.355003	0.00376092
bid	0.036879	0.928182	0.09623	0.421842
bin1	0.603188	0.0640657	-0.347379	4.89407e-05
birc5	0.0708329	0.801946	0.395167	8.2517e-05
birc6	0.0584967	0.921428	-0.0434601	0.684946
blcap	0.109869	0.785688	0.0833631	0.546964
blm	-0.169999	0.637624	0.439453	0.379881
blmh	-0.296982	0.513791	-0.116802	0.282539
bloc1s2	0.237506	0.485216	-0.195759	0.065542
blzf1	-0.131981	0.670647	-0.0546146	0.610087
bmpr1a	-0.523089	0.423229	-0.197902	0.191218
bnip1	-0.171109	0.665506	0.0178344	0.892139
bnip3	-1.06778	0.0633735	-0.503184	0.00285065
bnip3l	-0.308184	0.684563	-0.0951082	0.577227
bok	-0.201483	0.687768	-0.107538	0.347774
bpgm	-0.219478	0.430166	0.225327	0.5156
bphl	-0.153705	0.705645	0.185702	0.660921
bpnt1	0.373714	0.35929	-0.235534	0.0463014
bptf	0.26266	0.397064	-0.0149779	0.925786
braf	-0.630555	0.400065	0.107978	0.475657
brap	-0.1056	0.850771	0.0354427	0.854574
brca2	-0.172803	0.733706	0.332361	0.253478
brcc3	-0.0715059	0.806068	-0.0485677	0.888732
brd1	0.0306019	0.958562	-0.00249938	0.993431
brd2	0.203747	0.428962	0.042218	0.663449
brd4	0.0450188	0.936313	0.0268319	0.789427
brd7	-0.0393935	0.89105	-0.0822822	0.627943
brd8	0.415973	0.319157	-0.082448	0.620961
brf1	-0.202449	0.760176	0.0387825	0.853435
brf2	0.00322686	0.993199	0.165703	0.667047
brix1	0.20301	0.470398	0.227811	0.0230642
brms1l	0.0195507	0.94962	0.12825	0.20721
brpf1	0.0992002	0.832781	0.18105	0.521357
brwd1	-0.172701	0.541301	-0.0191344	0.941992
bsdc1	-0.141516	0.683022	-0.194073	0.229127
bsg	-0.247653	0.457993	-0.100331	0.214684
btbd10	-0.0310187	0.939982	0.0271913	0.768678
btbd19	0.272932	0.467891	-0.0669821	0.932226
btbd2	-0.343222	0.617013	-0.214476	0.0300451
btbd6	-0.398275	0.537856	0.455427	0.0408593
btbd9	-0.0877453	0.830362	0.12144	0.391135
btf3	0.0531111	0.874447	-0.0627085	0.39975
btg1	0.829543	0.00628366	-0.239127	0.0060647
btg2	-0.475167	0.107408	0.0468835	0.635321
bub1	0.231947	0.557819	0.262794	0.152285
bub3	0.226564	0.464788	0.227422	0.0474427
bud13	0.254919	0.47722	0.27695	0.311817
bud31	-0.186293	0.611106	0.0254552	0.727869
bysl	0.130149	0.792335	0.290256	0.00152806
bzw1	0.159993	0.588339	-0.0397937	0.606412
c1d	-0.27323	0.309623	-0.0843517	0.421851
c1qbp	0.280367	0.661727	-0.0131863	0.87719
c1qtnf2	-1.22424	0.0211186	-0.738022	0.33448
c2cd2	-0.604864	0.27733	0.127496	0.378076
c2cd3	0.121825	0.718878	0.269823	0.572312
cab39	0.0794896	0.893334	0.120725	0.208664
cabin1	0.244631	0.399811	0.140846	0.440515
cachd1	-0.478089	0.300854	-0.659534	2.18071e-05
cacna2d1	-0.13093	0.787187	-0.279809	0.149033
cacybp	0.352903	0.487032	-0.00224607	0.980772
cad	0.441179	0.31878	0.1309	0.174747
calcrl	1.39545	4.16118e-05	-0.0458339	0.831883
cald1	-0.284529	0.286981	-0.456476	8.11069e-12
camk1	-0.441245	0.390305	-0.522145	0.0292252
camk2d	0.521839	0.131388	-0.188918	0.0402317
camkk2	0.116238	0.796984	0.14279	0.274618
camsap2	0.179644	0.547863	0.247131	0.20345
cant1	-0.0313532	0.940748	-0.13935	0.351789
canx	-0.0717505	0.83413	0.0701202	0.414627
cap1	0.32356	0.402701	-0.262309	0.00055042
capn1	0.258616	0.420885	-0.0251727	0.744622
capn2	0.411882	0.108538	0.0860417	0.269167
caprin1	0.118359	0.743282	-0.114046	0.193425
capza1	0.0377503	0.920437	-0.134845	0.0653367
capza2	-0.0520086	0.843747	-0.016797	0.841886
capzb	-0.192178	0.439066	-0.136598	0.127701
carhsp1	0.428342	0.307009	0.0963855	0.31649
cars	-0.164986	0.579266	-0.109691	0.242537
casc3	-0.109073	0.79731	0.0428138	0.704498
casc4	-0.494326	0.289738	0.14289	0.58227
casd1	-0.036911	0.965602	0.00795551	0.961542
cask	-0.203581	0.713992	-0.0253224	0.801438
casp3	0.039458	0.88128	-0.0888207	0.585414
casp6	0.194293	0.525439	-0.024709	0.84228
casp9	0.0574186	0.892691	0.286269	0.192563
cast	0.708029	0.0694753	-0.102734	0.177677
cav1	0.13338	0.620956	-0.313328	7.13153e-05
cav2	0.29787	0.397859	0.0422918	0.642187
cbfb	0.0995073	0.890489	0.709209	2.19393e-15
cbl	0.0716443	0.800297	0.305379	0.00452374
cblb	0.688952	0.210017	-0.0807403	0.971561
cbll1	-0.121173	0.733977	0.0318304	0.731151
cbr4	-0.159189	0.585465	0.109077	0.611785
cbx1	-0.142648	0.630453	-0.0857149	0.691912
cbx4	-0.439458	0.645701	-0.107529	0.549
cbx5	-0.090265	0.798334	0.0470598	0.614355
cbx6	-0.00730601	0.977574	-0.00651757	0.973826
cby1	0.0872757	0.787549	-0.047757	0.859872
cc2d1b	-0.100247	0.841461	-0.304524	0.118704
cc2d2a	0.23838	0.538878	-0.0727442	0.771246
ccdc12	0.10191	0.703013	0.0148292	0.915846
ccdc124	0.139126	0.650758	0.0203233	0.852299
ccdc126	-0.208419	0.602499	0.342741	0.00951308
ccdc134	-0.547497	0.135391	-0.12253	0.29654
ccdc25	-0.213999	0.554565	0.115814	0.233191
ccdc28b	-0.291892	0.451689	-0.165503	0.219536
ccdc43	0.16212	0.65384	-0.0523473	0.609131
ccdc51	0.285844	0.52664	-0.124849	0.103662
ccdc58	-0.283152	0.372157	0.0945467	0.361248
ccdc59	-0.0539375	0.881489	0.00968782	0.944818
ccdc6	-0.0712939	0.841811	-0.0906717	0.322313
ccdc61	0.10787	0.74823	0.0981535	0.637037
ccdc66	0.334402	0.313683	0.325957	0.2149
ccdc80	-2.08426	5.81974e-08	0.0043054	0.955421
ccdc84	0.0464961	0.912951	-0.201826	0.432768
ccdc90b	-0.162637	0.668913	0.051427	0.66523
ccdc93	0.154763	0.615245	-0.303726	0.0181485
ccdc94	-0.123645	0.719953	-0.0479484	0.803213
ccdc97	-0.0934899	0.787778	0.0850757	0.628012
ccm2	-0.358988	0.684107	0.0291141	0.812165
ccna2	-0.0181061	0.959155	0.395346	0.00037823
ccnb2	0.0993146	0.774827	0.467212	0.218786
ccnc	0.180229	0.541082	0.113449	0.338131
ccnd1	1.3617	0.0264026	0.530394	1.68149e-12
ccnd2	-0.126808	0.621446	-0.0499277	0.557115
ccndbp1	-0.00627811	0.983713	0.158207	0.388325
ccne1	0.242574	0.419448	0.113215	0.611822
ccng1	0.201786	0.616519	-0.239528	0.0146332
ccng2	-0.267455	0.770941	-0.22311	0.160609
ccnh	0.000813292	0.9986	0.298598	0.0732744
ccni	-0.201923	0.750791	-0.435401	0.0961267
ccnl1	-0.0310747	0.917079	0.247781	0.161764
ccnl2	-0.280157	0.328011	0.141874	0.177025
ccnt2	-0.0469423	0.933233	0.0599299	0.632303
ccnyl1	-1.20349	0.176745	0.11249	0.48464
ccpg1	-0.202823	0.584725	-0.485352	1.76718e-07
cct2	0.134757	0.600319	0.112542	0.149596
cct4	0.11598	0.848692	0.0524785	0.488575
cct5	0.0655958	0.810218	-0.0699804	0.327517
cct7	0.146355	0.588539	0.182277	0.0162085
cct8	0.194766	0.517235	0.0610598	0.522083
cd109	-0.501939	0.0845553	-0.255832	0.151633
cd151	0.079146	0.809818	0.0941003	0.258039
cd2ap	0.179106	0.658311	0.113749	0.245834
cd40	-0.0715133	0.92786	0.187613	0.365353
cd81	-0.344526	0.28257	0.0195041	0.785637
cd82	0.0597149	0.850144	-0.454846	0.000258387
cd9	0.570322	0.0313097	-0.393119	1.52649e-07
cd99l2	-0.592422	0.0976208	-0.340127	0.0127488
cdc123	0.0180168	0.949556	-0.0545102	0.745978
cdc14a	0.197353	0.702244	0.0474314	0.7246
cdc14b	0.0554053	0.870867	0.103619	0.922631
cdc16	-0.235861	0.400973	0.0485376	0.741165
cdc20	0.128437	0.667884	0.272719	0.00319781
cdc23	-0.334886	0.604587	0.0609138	0.763545
cdc25a	0.819594	0.0731917	0.410834	0.00159321
cdc26	-0.149819	0.570333	0.179155	0.3706
cdc27	0.141541	0.6231	-0.0234919	0.846905
cdc34	-0.0191852	0.940762	0.256015	0.632004
cdc37l1	-0.182018	0.574886	-0.137878	0.580891
cdc40	0.143338	0.642137	0.306519	0.0269995
cdc42	-0.0308748	0.905848	-0.186106	0.00600817
cdc42bpa	-0.151007	0.763802	0.127561	0.261122
cdc42ep4	-0.185423	0.541664	-0.0235467	0.926623
cdc42se1	-0.165662	0.55618	-0.142843	0.192229
cdc45	0.20425	0.707083	0.48018	0.00177496
cdc5l	0.280043	0.326863	-0.125002	0.175364
cdc73	-0.10548	0.880173	0.109739	0.370964
cdca3	-0.123625	0.729149	0.120435	0.400833
cdca4	0.0821321	0.803388	0.305052	0.0800129
cdca7	0.248912	0.500038	0.190177	0.264775
cdca7l	0.25439	0.597604	0.553984	0.0114887
cdh11	0.303029	0.218071	-0.909336	6.95401e-34
cdh2	0.279368	0.269819	-2.00916	0.000172472
cdk1	0.0968428	0.784831	0.299583	0.00347548
cdk10	0.0560146	0.874777	-0.0256903	0.885659
cdk12	-0.0454217	0.916864	-0.0695194	0.761923
cdk13	0.0794663	0.863956	0.11607	0.470972
cdk14	-0.0645717	0.853548	-0.276534	0.0377287
cdk17	0.601954	0.0910692	-0.179771	0.0885913
cdk19	-0.125403	0.818684	-0.278914	0.320939
cdk5	-0.0610142	0.828587	0.0929092	0.536473
cdk5rap3	-0.188444	0.473039	0.119002	0.588184
cdk6	0.0776571	0.827015	0.368502	0.220823
cdk7	-0.0552757	0.853528	0.518284	0.000585138
cdk9	-0.0882805	0.928537	0.00369692	0.975762
cdkal1	0.270218	0.485662	0.372975	0.177806
cdkn1a	-0.0558417	0.896675	-0.223482	0.108433
cdkn1b	-0.889842	0.0844216	-0.337019	0.001969
cdkn2aip	-0.0389191	0.935524	0.269516	0.027604
cdkn2c	-0.613446	0.183607	0.0485172	0.814983
cdr2	-0.0206509	0.975643	0.155864	0.378131
cdr2l	0.3844	0.169775	0.183685	0.420504
cds2	-0.150933	0.745158	0.398458	1.27364e-06
cdt1	0.751575	0.0611123	0.0472562	0.833895
cdv3	0.185303	0.486742	-0.0330631	0.685393
cdyl2	0.285172	0.599713	0.272842	0.810922
cebpb	-0.308873	0.630108	0.126177	0.551268
cebpd	-0.916919	0.00629153	-0.286013	0.314653
cebpz	0.340659	0.187738	0.149474	0.195733
celf1	0.218973	0.682991	0.0149272	0.877822
celf2	-0.317881	0.286485	-0.022447	0.948758
cenpa	0.0534036	0.863242	0.408888	0.139146
cenpf	0.621257	0.188181	0.310754	0.0348356
cenpk	-0.158281	0.714551	0.0146552	0.891179
cenpl	0.260449	0.479307	0.114146	0.633658
cenpm	-0.162837	0.648202	0.142613	0.721297
cenpn	0.185009	0.732411	-0.0598937	0.537538
cenpt	-0.0376464	0.907805	1.52244	0.396502
cep120	-0.0671984	0.882694	0.480136	0.0972772
cep170	0.776321	0.00482927	0.188771	0.0667726
cep192	0.213862	0.597496	0.330625	0.100023
cep290	0.430205	0.299756	0.0802397	0.78078
cep57	0.192354	0.596633	0.442995	0.103369
cep70	0.144195	0.733196	0.170151	0.638387
cep97	0.293362	0.534257	0.215878	0.429129
cept1	0.0843175	0.824075	0.180289	0.347739
cetn3	0.00154984	0.997301	0.0508753	0.733779
cfdp1	-0.0740735	0.780913	0.137752	0.24612
cfl2	-0.207166	0.620588	-0.197917	0.00680432
cgnl1	0.924815	0.192161	-0.483255	0.00444335
cgrrf1	0.0713621	0.836514	0.014928	0.958094
chac1	-1.01664	0.0042892	-0.381862	0.0612991
chac2	-0.140127	0.621913	-0.242317	0.320561
chaf1a	0.671536	0.209616	0.37351	0.000105251
chaf1b	0.326584	0.452932	0.434861	0.000534844
chchd1	-0.195527	0.478082	-0.15863	0.0903355
chchd10	-0.796907	0.0632653	-0.0729856	0.393488
chchd3	0.0420524	0.89427	-0.164859	0.0502103
chchd4	0.157428	0.57783	0.231427	0.0113946
chchd6	-0.174145	0.674442	0.0859728	0.919558
chchd7	-0.402237	0.245192	0.275582	0.741374
chd2	0.229999	0.579335	0.027441	0.807676
chd4	0.243654	0.584555	-0.0728567	0.378726
chd9	-0.163892	0.667296	-0.165329	0.380823
chek1	0.148807	0.817335	0.128941	0.391338
cherp	0.309481	0.396954	0.0608656	0.578757
chka	-0.331722	0.633618	0.0967235	0.495539
chmp1a	0.250136	0.418995	0.0345294	0.787646
chmp2b	-0.0421441	0.878576	0.0952329	0.445733
chmp4b	-0.121884	0.872064	-0.0694637	0.449241
chmp5	0.118513	0.647838	-0.199483	0.0430856
chmp6	-0.0916928	0.80121	0.0809541	0.453239
chordc1	0.136532	0.712934	-0.173634	0.105044
chpt1	-0.190954	0.796126	0.237424	0.0788206
chrac1	-0.188045	0.482994	0.277458	0.0189779
chst11	0.401534	0.188388	-0.233362	0.0380863
chsy1	-0.157543	0.653312	0.76111	2.3052e-08
chtf18	0.374638	0.4332	0.223585	0.234376
chtf8	-0.0760051	0.821044	0.271589	0.264828
chuk	0.247664	0.559324	-0.222806	0.186162
churc1	-0.276061	0.452157	-0.0560775	0.561151
ciao1	0.0316631	0.91993	0.0716185	0.668315
ciapin1	0.132419	0.61442	-0.0755323	0.579705
cib1	-0.0213158	0.944294	0.204668	0.102844
cib2	-0.330014	0.525027	-0.776527	0.538713
cinp	0.065354	0.826254	0.153339	0.284748
cir1	0.0705586	0.802709	-0.149906	0.387426
cirbp	-0.0541481	0.840572	0.0212892	0.747615
cisd1	0.0218195	0.96013	-0.153314	0.0870409
cisd2	0.0515447	0.854678	0.0640262	0.694744
cish	-0.392375	0.587382	-0.342749	0.0555131
cit	0.165027	0.717031	0.201279	0.439097
cited2	0.610311	0.187493	-0.935702	8.65226e-14
ckb	-0.253108	0.497488	0.317638	0.000434076
cks2	0.0975295	0.754865	0.247637	0.014962
clcn3	-0.227447	0.519886	-0.00123915	0.992036
clcn6	-0.0303573	0.937141	-0.00883415	0.976403
clcn7	-0.0387356	0.883219	-0.118439	0.355449
clint1	-0.138044	0.863556	0.0361118	0.699153
clip1	-0.401286	0.183968	0.0942176	0.470581
clip2	0.398126	0.239896	0.762357	4.99041e-10
clk2	-0.16519	0.873708	0.0261175	0.837512
clk3	-0.207676	0.450085	0.057838	0.699178
cln6	-0.29781	0.403342	-0.0250508	0.927677
clpp	-0.0149309	0.955777	0.0921921	0.365873
clptm1l	-0.136338	0.745562	-0.154452	0.303616
clpx	-0.071344	0.807856	-0.089827	0.430609
clspn	0.16534	0.743874	0.249519	0.0851988
clstn1	-0.114991	0.769843	-0.30195	0.00926679
clta	-0.0652953	0.895928	-0.258856	0.000230277
cltb	-0.276605	0.5104	0.0843503	0.321331
cltc	-0.0167885	0.965084	-0.0251997	0.769055
cluap1	-0.0652274	0.867349	-0.0722074	0.78454
cmas	0.247377	0.772531	0.415215	0.00531038
cmc1	-0.179214	0.598062	-0.0822392	0.523215
cmpk1	0.00973125	0.986537	-0.156383	0.0920239
cmtm4	-0.122998	0.83566	-0.0716768	0.894287
cmtm6	0.0176143	0.963008	0.0621521	0.655351
cmtm7	-0.36074	0.377846	0.0358954	0.786382
cnbp	0.106399	0.746105	-0.137889	0.131136
cndp2	0.212461	0.416782	-0.0110665	0.938774
cnn1	-1.41424	0.0582736	-0.672853	1.86346e-16
cnn2	-0.873651	0.00134924	-0.360196	2.47312e-05
cnn3	-0.535082	0.0903889	-0.289993	0.00153265
cnnm2	0.0417938	0.922538	0.248966	0.590076
cnot1	-0.042933	0.8899	0.0777941	0.492938
cnot10	0.085098	0.784002	0.097178	0.515725
cnot2	0.0395597	0.886947	0.0485266	0.718974
cnot7	-0.229207	0.402029	0.131765	0.189302
cnot8	0.0241625	0.942694	0.337269	0.196107
cnpy3	-0.0083692	0.975895	0.062127	0.527627
coasy	-0.201859	0.642082	0.143612	0.301663
cobll1	1.34054	0.00882248	-0.31182	0.191382
cog1	-0.0380921	0.922025	-0.241392	0.220906
cog2	-0.160349	0.565982	-0.0187114	0.929645
cog3	0.312898	0.598202	0.111205	0.411038
cog6	-0.185095	0.601441	-0.151009	0.236119
cog7	-0.00437509	0.989856	-0.173444	0.320146
coil	-0.0705595	0.843966	-0.0581059	0.763895
col12a1	-1.68798	6.0347e-05	-0.327256	2.86391e-06
col1a2	-0.743366	0.0298753	-0.430286	0.00536535
col3a1	-2.26192	8.25535e-07	-0.612625	4.87186e-13
col4a1	-0.725064	0.0657169	-0.544708	4.85224e-05
col4a2	-0.793994	0.114444	0.837259	0.774455
col4a3bp	0.358896	0.240065	0.100636	0.40266
col6a1	-0.54016	0.183124	-1.67541	7.67236e-22
col6a2	-0.755485	0.00241841	-1.56243	1.14642e-23
colec12	0.0801903	0.775629	-0.465534	9.77874e-08
commd1	-0.102391	0.762228	-0.252164	0.129233
commd10	-0.0372987	0.90463	0.030589	0.889255
commd2	0.0120416	0.965985	-0.0353448	0.840715
commd3	-0.191889	0.559379	-0.23972	0.00402443
commd4	0.095373	0.756679	0.0410061	0.79263
commd5	0.0410242	0.900832	-0.364858	0.00891609
commd7	-0.210387	0.496345	-0.040601	0.686406
commd8	-0.109597	0.697674	0.0222202	0.855261
commd9	-0.181654	0.80314	-0.225653	0.199738
copa	-0.0428453	0.881049	-0.0731446	0.439915
copb1	0.0226477	0.947509	-0.0376258	0.7258
cope	-0.368504	0.170917	-0.0875517	0.295442
cops2	0.0712908	0.843336	-0.060834	0.561499
cops3	-0.176956	0.78985	0.0492911	0.610527
cops4	-0.250068	0.388023	0.130522	0.190786
cops5	0.202946	0.593688	-0.0374276	0.656994
cops7b	0.151627	0.613446	0.218561	0.0573626
cops8	0.072769	0.788879	0.264588	0.04398
coq3	0.111597	0.716913	-0.115779	0.427341
coq5	-0.0942658	0.745836	0.249025	0.208762
coq7	0.133012	0.674479	-0.0732638	0.621059
coq9	0.0632305	0.908696	-0.205904	0.221767
coro2b	-3.71647	0.198411	-0.405854	0.391388
cotl1	0.134572	0.722749	-0.204496	0.00343534
cox10	-0.218013	0.514284	-0.0681042	0.657748
cox15	-0.0344069	0.913	-0.0972168	0.477511
cox16	-0.282989	0.320291	0.536358	0.0865411
cox19	0.00500769	0.988663	0.246703	0.246137
cox4i1	-0.0518413	0.942148	-0.147063	0.0371291
cox5a	-0.0110574	0.973979	-0.141038	0.0550377
cox6a1	-0.273881	0.313599	-0.190771	0.00807628
cox6b1	-0.145667	0.624911	-0.246241	0.000209378
cox7a2	-0.0974283	0.698039	-0.189296	0.00825208
cox7a2l	-0.121679	0.637259	-0.116147	0.130094
cox7c	-0.0881951	0.780621	-0.105183	0.164448
cpd	-0.0771342	0.853745	-0.217724	0.0314682
cpe	-0.0410448	0.947189	0.155625	0.460285
cpeb3	0.475872	0.514381	-0.382002	0.232213
cpne1	-0.0846514	0.754211	-0.181597	0.102001
cpne8	0.419767	0.587697	-0.476579	0.144817
cpox	-0.731353	0.0242862	-0.0466204	0.818253
cpped1	0.149103	0.723653	0.328883	0.549279
cpsf2	0.166819	0.542584	-0.118699	0.215297
cpsf3	0.276212	0.414135	0.0148181	0.89938
cpsf4	0.0613553	0.880706	0.0809204	0.552021
cpsf6	0.305072	0.365808	0.0447176	0.724571
cpt2	-0.428154	0.141877	-0.223327	0.348327
crabp2	0.808564	0.367767	1.43792	4.6316e-57
crbn	0.115176	0.806387	-0.143274	0.380623
crcp	-0.000238681	0.999313	0.208848	0.27294
creb3l1	-1.57651	8.97285e-06	1.32487	0.607641
creb3l2	0.0588101	0.862897	-0.306047	0.0715485
crebbp	-0.123324	0.824535	-0.173307	0.210642
crebl2	-0.428079	0.233528	0.0663798	0.713118
creg1	-0.365449	0.232759	-0.933409	0.000175864
creg2	-0.59347	0.671505	-0.5143	0.0601108
creld1	0.00921184	0.986671	0.14497	0.326205
creld2	0.0352488	0.952363	0.103561	0.220965
crem	0.544067	0.0675468	0.243643	0.0963398
crim1	-0.143273	0.790744	-0.234432	0.00890862
cript	-0.0552724	0.846737	-0.0823481	0.496591
crk	0.0810644	0.865399	0.113133	0.156637
crkl	0.152772	0.596609	0.158264	0.261048
crlf3	0.251582	0.603157	0.444429	0.00454362
crls1	-0.37344	0.42258	0.0203923	0.877138
crnkl1	0.168343	0.672985	0.0920737	0.599323
crot	0.144369	0.711355	-0.450127	0.0283407
crtap	-0.0228151	0.970127	-0.212871	0.059544
crtc1	0.0792949	0.813389	-0.0147403	0.930337
cry1	-0.340211	0.439094	1.58387	1.03162e-07
cry2	-0.373775	0.349682	0.739823	0.169152
cryl1	-0.285831	0.545819	-0.338018	0.173843
cryz	0.470058	0.218257	0.0869681	0.835255
cryzl1	-0.0267865	0.920525	0.00385932	0.985485
cs	0.0669768	0.801795	-0.0877625	0.274704
csde1	-0.0760888	0.849803	-0.187837	0.0232468
csk	0.0607599	0.864771	0.145844	0.182591
csnk1a1	-0.195603	0.480803	0.320874	3.00243e-05
csnk1d	-0.0875778	0.730018	-0.0846843	0.288185
csnk1e	-0.0536288	0.954	0.147847	0.185343
csnk1g1	-0.179429	0.524034	-0.0868027	0.584831
csnk2a2	0.197582	0.514675	-0.123989	0.141778
cspg4	0.213984	0.709532	-0.684394	5.47045e-05
csrp1	-1.37607	0.0181948	-0.414632	2.20092e-09
csrp2	0.923687	0.266045	-0.406507	1.5882e-05
cstf1	0.185403	0.527369	0.21988	0.209013
ctbp1	-0.19572	0.844061	0.063381	0.505783
ctbs	-0.200699	0.603979	-0.452674	0.0222751
ctcf	0.0785603	0.911156	0.220902	0.182757
ctdp1	0.20008	0.702466	0.143652	0.420206
ctdsp1	0.138947	0.644116	-0.0136104	0.940842
ctdspl2	-0.16527	0.57491	0.118207	0.348268
ctgf	-0.936383	0.249828	0.787452	6.63172e-22
cth	-1.38871	1.9287e-06	-0.0125007	0.888071
cthrc1	0.261308	0.625583	-0.243395	0.00545087
ctnna1	0.246516	0.687708	-0.0570904	0.47252
ctnnal1	0.648008	0.267848	0.451121	0.0491988
ctnnb1	0.0197217	0.938007	-0.0635241	0.490819
ctnnbl1	0.303669	0.481333	0.193948	0.152069
ctns	-0.0304641	0.938661	0.0510103	0.802138
ctr9	-0.138598	0.702379	0.132557	0.228884
ctsa	-0.0138975	0.96193	-0.263965	0.00510192
ctsb	0.24106	0.43987	-0.0666647	0.497207
ctsc	-0.229124	0.784845	-0.227038	0.0153649
ctsk	-0.0328225	0.943368	-0.582612	2.53223e-08
ctso	-0.346646	0.311394	-0.0958252	0.727197
ctss	0.108567	0.845135	-3.08245	0.340434
ctsz	-0.0484987	0.861408	0.105534	0.281571
cttnbp2nl	0.6465	0.0177604	0.427224	0.00435247
cuedc2	-0.127951	0.64594	-0.0109386	0.964496
cul2	0.174542	0.749069	0.105245	0.454531
cul3	-0.00225694	0.995891	-0.0654181	0.417692
cul4a	-0.00757149	0.980156	-0.16521	0.475815
cul4b	0.114891	0.770411	0.137652	0.208166
cwc15	0.122336	0.898698	0.0138401	0.886327
cwc22	0.213054	0.593095	0.345194	0.0286838
cwc25	-0.0665945	0.820755	0.0439637	0.796257
cwc27	0.122293	0.770888	-0.130008	0.251261
cwf19l2	0.0672747	0.868149	-0.0309914	0.92532
cxcl14	-3.76496	2.97043e-09	-0.573816	9.44125e-13
cyb5b	0.382021	0.228761	-0.0143494	0.86919
cyb5d2	0.0640133	0.856093	-0.0915646	0.670421
cyb5r2	-1.66866	4.43507e-05	-0.294506	0.181417
cyb5r3	-0.103949	0.849127	-0.197203	0.029739
cyba	-0.231119	0.402217	-0.0463105	0.787912
cyld	-0.298302	0.272266	0.00408496	0.977388
cyp20a1	-0.0443444	0.891092	-0.221005	0.0450543
cyp2u1	0.32476	0.504504	-0.518848	0.138825
cyp7b1	-0.976469	0.230949	-0.30169	0.0878373
cyr61	-0.364549	0.396561	-0.348937	9.15282e-05
d2hgdh	-0.396004	0.235377	-0.195095	0.344466
daam1	-0.0984451	0.751539	-0.500851	7.8239e-05
dact1	-2.26037	0.0351146	-1.54299	1.17776e-16
dad1	-0.234607	0.575874	-0.0270187	0.76998
dagla	1.09029	0.0783557	0.138257	0.528402
daglb	0.0850598	0.792513	-0.106081	0.401038
dapk1	-0.471314	0.518871	-0.40642	0.0199516
dapk3	-0.230247	0.485002	0.125799	0.17054
dars	0.133488	0.714888	-0.035429	0.748187
dazap1	-0.00029797	0.999519	0.0845669	0.381162
dbn1	-0.053433	0.833595	-0.0837191	0.326568
dbnl	-0.0245795	0.940596	0.113315	0.153963
dbr1	0.204767	0.523721	0.196905	0.259123
dbt	-0.299798	0.401155	-0.127515	0.319419
dcaf12	-0.173562	0.653296	0.047162	0.724816
dcaf13	-0.0812319	0.766696	0.0144552	0.905244
dcaf17	-0.290729	0.341167	-0.308246	0.371334
dcaf6	-0.280979	0.364819	-0.412584	0.0024234
dcaf7	0.0356531	0.895962	-0.338535	0.00193435
dcakd	0.0293304	0.931996	-0.0467869	0.895654
dcbld2	0.267992	0.68947	0.21474	0.0682685
dck	0.383814	0.269384	0.689768	2.82976e-09
dclre1a	-0.738831	0.0433564	0.114748	0.555065
dclre1c	0.0914347	0.803174	-0.056968	0.83148
dcn	-0.316824	0.477492	-0.912246	0.000306756
dcp2	-0.260064	0.482929	-0.228539	0.0847871
dcps	-0.0778302	0.777598	0.0087733	0.959536
dctd	0.342168	0.370691	0.61441	0.00482048
dctn2	0.0240844	0.966549	0.062485	0.512408
dctn3	-0.00907697	0.972431	0.189776	0.0241072
dctn4	-0.109637	0.757709	0.0280177	0.779032
dctn5	-0.00409458	0.987566	0.00869709	0.943285
dctn6	-0.153929	0.596036	-0.0208655	0.831329
dcun1d1	0.117611	0.675991	-0.0529392	0.596672
dcun1d3	-0.0905608	0.741526	0.143521	0.379625
dcun1d5	-0.128814	0.709782	0.0551799	0.509178
ddah1	-0.0630992	0.812716	-0.359273	0.000342125
ddb1	-0.0891871	0.750644	0.0939416	0.394814
ddb2	0.218932	0.769448	-0.0624037	0.707412
ddhd1	-0.267945	0.652663	-0.113796	0.476205
ddit4	-0.217174	0.615207	-0.789945	7.23745e-20
ddost	-0.131652	0.752888	-0.0613029	0.456136
ddr2	-0.07187	0.825727	-0.271376	0.074528
ddx1	0.0767169	0.784056	0.125682	0.191346
ddx10	0.333814	0.500241	0.218556	0.145914
ddx17	-0.0958255	0.712339	-0.343523	7.57254e-05
ddx18	0.581709	0.127072	0.250718	0.0204492
ddx23	0.170159	0.524554	-0.0807838	0.476456
ddx27	0.263025	0.44198	0.149568	0.132661
ddx41	-0.0136017	0.969111	-0.0430417	0.78073
ddx42	-0.0321601	0.921191	-0.109742	0.462954
ddx47	0.155904	0.586523	0.0378312	0.831831
ddx49	0.15676	0.651312	-0.0808489	0.288323
ddx5	0.215136	0.443228	0.128249	0.0900208
ddx54	0.155778	0.591606	-0.00665733	0.950921
ddx55	0.104361	0.793358	-0.0978472	0.635494
ddx6	-0.137161	0.604742	-0.286785	0.00164193
deaf1	0.162213	0.747198	1.20618	7.97446e-14
decr2	-0.273547	0.355408	-0.304486	0.0763019
def6	-0.011189	0.972307	-0.0285091	0.891666
def8	0.0339199	0.916214	0.14691	0.579857
degs1	0.294159	0.420741	0.179168	0.0351215
dek	0.0962321	0.854702	0.170557	0.104385
dennd1a	-0.506255	0.420494	-0.221939	0.203471
dennd1b	-0.179183	0.78794	0.0307486	0.878041
dennd5a	-0.79966	0.134432	-0.350808	0.0176178
denr	0.343413	0.205778	0.090607	0.345757
depdc7	0.726861	0.200246	-0.82895	0.698614
derl1	-0.379511	0.137862	0.278263	0.0135835
dffa	-0.242322	0.495146	-0.0142238	0.920707
dgcr2	0.157437	0.627811	-0.0602555	0.649349
dgke	0.242689	0.55399	0.1176	0.487848
dgkh	0.251721	0.588167	0.104768	0.495269
dhcr24	0.154688	0.620246	-0.317914	0.0154154
dhdds	0.277462	0.481553	0.717234	2.16926e-05
dhps	0.233683	0.461338	0.00959697	0.958104
dhrs11	0.14855	0.645325	-0.310913	0.0159182
dhrs13	-0.29988	0.606359	-0.224604	0.636424
dhrs3	-0.194052	0.585404	-0.048498	0.801828
dhrs4	-0.256287	0.38298	-0.238869	0.0389668
dhrs7	-0.727938	0.056438	-0.563498	0.0232524
dhrs7b	-0.219093	0.436822	-0.134636	0.266227
dhx29	0.0555224	0.867473	-0.0321008	0.724533
dhx30	0.0224886	0.93691	0.245977	0.0979344
dhx34	-0.234545	0.553734	-0.323018	0.520181
dhx36	0.0529579	0.920624	-0.00184288	0.987833
dhx38	0.327898	0.370196	0.101029	0.334926
diablo	-0.281571	0.321952	0.0828112	0.400774
diexf	0.476544	0.324852	0.0780154	0.661035
dimt1	0.0562461	0.839832	0.0428243	0.803272
dio2	0.152971	0.793843	-2.29427	3.38523e-05
dip2c	-0.0350313	0.940776	0.0137103	0.900927
dis3	0.403322	0.129182	0.0918847	0.556603
dis3l	0.109091	0.774329	0.143666	0.628844
dkk3	-0.749161	0.00438501	0.136987	0.804751
dlat	0.00845806	0.983783	-0.243701	0.0113621
dlc1	-0.847516	0.00848016	0.0984051	0.31551
dld	-0.0720731	0.782297	-0.0989504	0.21927
dlg5	0.0376077	0.936558	-0.277525	0.0606092
dlst	0.118857	0.672989	-0.116252	0.177052
dmap1	0.0746722	0.831776	-0.176995	0.0941591
dmd	-0.628165	0.0635287	-0.425893	0.328828
dmtf1	-0.00910556	0.974344	0.0981275	0.688257
dmxl2	1.23193	0.449663	-0.340829	0.497597
dna2	0.834097	0.143835	-0.0514231	0.886246
dnaja2	0.0558514	0.888485	0.160787	0.0770319
dnaja3	0.337155	0.566636	0.232615	0.0407224
dnaja4	-0.0952928	0.917729	0.342128	0.00280956
dnajb12	0.108602	0.759915	0.174614	0.154722
dnajb14	-0.252252	0.416051	-0.00634718	0.964658
dnajb2	-0.352172	0.203229	-0.0914529	0.497394
dnajb4	-0.414005	0.459565	0.046834	0.846344
dnajb9	-0.136126	0.676982	0.00772702	0.941631
dnajc1	-0.375088	0.567338	0.496467	7.21696e-06
dnajc10	-0.00354223	0.988607	0.0944778	0.455922
dnajc11	0.331487	0.336785	0.156053	0.134548
dnajc15	-0.0703468	0.782707	0.0904739	0.34891
dnajc16	0.117849	0.724421	0.197065	0.394587
dnajc17	0.081317	0.842437	0.0920926	0.574984
dnajc19	-0.314602	0.264917	-0.150331	0.116012
dnajc2	0.330114	0.264752	0.286129	0.0272353
dnajc21	0.0339048	0.93799	0.347167	0.0121928
dnajc3	-0.148446	0.640818	0.0371315	0.659622
dnajc7	0.105401	0.712984	-0.059351	0.602992
dnajc8	-0.0436897	0.901312	0.0415584	0.723625
dnajc9	0.100295	0.762541	0.0944729	0.362336
dnm1	1.69988	0.000378857	-0.0132745	0.955659
dnm1l	-0.0278312	0.928952	-0.123672	0.232547
dnmt1	0.299169	0.395665	0.342786	0.00209682
dnpep	-0.107144	0.691448	-0.172144	0.165217
dnttip1	-0.0625169	0.927512	0.0895776	0.5273
dnttip2	0.127515	0.631767	0.140562	0.182062
dock1	0.206137	0.530192	0.217039	0.110257
dock11	0.447513	0.161165	0.120382	0.448388
dock9	1.31643	0.00575074	0.181326	0.110572
dohh	0.0463615	0.8892	-0.0260598	0.781157
dolk	-0.0302572	0.938252	0.0771309	0.798274
dolpp1	-0.191385	0.54263	0.335834	0.017823
donson	0.170073	0.748495	0.549252	0.0313797
dot1l	-0.149434	0.727978	0.810095	1.56922e-08
dpagt1	-0.164942	0.578135	0.201484	0.30854
dph1	0.214214	0.564368	-0.0660253	0.803459
dph2	0.455208	0.393891	0.283307	0.399921
dph3	-0.0956722	0.758018	0.31622	0.0187647
dph5	0.163475	0.672035	0.311673	0.0350961
dpm1	-0.3586	0.590423	-0.244329	0.062666
dpm2	-0.0227378	0.930208	-0.00728648	0.957927
dpm3	-0.448561	0.110126	0.229954	0.168388
dpp9	-0.0827241	0.853039	0.0623515	0.614573
dpt	-1.32353	0.0167167	-2.44447	0.290367
dpy19l4	0.226579	0.441713	-0.113675	0.46432
dpy30	0.00651337	0.980188	0.047154	0.637142
dpysl2	0.65751	0.104624	0.0892821	0.502471
dpysl3	0.03462	0.920522	-0.193156	0.0671349
drg2	0.109308	0.704694	0.137308	0.323327
dscc1	-0.299743	0.582427	0.223166	0.35302
dscr3	-0.0858398	0.772243	-0.322579	0.0334519
dstyk	-0.315748	0.351397	-0.224327	0.124418
dtd1	0.148798	0.650786	-0.182785	0.373043
dtl	0.0449773	0.904276	0.245339	0.116011
dtnbp1	-0.370028	0.720671	-0.054736	0.554836
dtwd1	0.496345	0.127077	-0.302402	0.0559081
dtx2	0.101522	0.760482	0.352952	0.161327
dtymk	0.0985945	0.742287	-0.0308611	0.775423
dus1l	0.141318	0.859152	0.0690747	0.703878
dusp1	-0.0324983	0.935985	0.639815	1.04531e-12
dusp12	-0.154633	0.641682	0.0572827	0.655592
dusp19	0.0433886	0.907085	-0.102531	0.710736
dusp4	1.688	1.77253e-10	1.42486	3.09248e-11
dusp5	2.7948	6.45429e-08	1.89178	2.02552e-45
dusp6	1.90058	5.37917e-07	1.87645	1.42669e-77
dusp7	-0.300154	0.740363	0.835946	0.189279
dvl3	-0.37524	0.669891	-0.488623	0.000138877
dync1h1	-0.216915	0.478584	-0.276098	0.000707445
dync1i2	0.0411711	0.89961	-0.107522	0.185023
dync1li1	0.124508	0.809836	0.0587628	0.628088
dync2h1	0.233563	0.53926	0.15105	0.627375
dync2li1	0.214872	0.518043	0.0550766	0.792711
dynll1	-0.0770385	0.778966	0.0814623	0.245165
dynll2	-0.215922	0.750616	0.479331	8.2703e-07
dynlrb1	-0.181701	0.556267	-0.0495299	0.552822
dynlt3	-0.0803017	0.813992	-0.256111	0.0407128
dyrk3	1.24284	0.0135523	0.253324	0.0277046
e2f3	0.0116966	0.976133	0.225926	0.267531
e2f4	0.188016	0.769924	0.189686	0.290064
e2f5	0.183138	0.620086	0.2426	0.336519
e2f6	-0.0832882	0.897896	0.122403	0.515989
e2f7	0.135816	0.698182	0.634383	0.00686741
e4f1	-0.0727932	0.864516	-0.186041	0.367184
eaf1	0.469112	0.264136	-0.165551	0.559306
eaf2	0.585543	0.293167	0.0607846	0.555041
eapp	-0.0945229	0.776958	0.088239	0.436435
ears2	-0.219787	0.522941	-0.0689404	0.678213
ebag9	-0.217823	0.611848	0.0693725	0.740047
ebp	-0.301807	0.275034	0.479806	0.000121221
ecd	0.0718768	0.829105	0.20728	0.137033
ech1	0.192738	0.520695	-0.296049	0.0429062
echdc1	-0.15413	0.623473	-0.0863559	0.775177
echdc2	-0.263976	0.402156	-0.346655	0.00341054
echdc3	0.705233	0.0515838	-0.0447746	0.77018
eci1	-0.159343	0.638707	-0.143142	0.285146
eci2	-0.152372	0.62792	-0.0505136	0.591754
ecsit	-0.485902	0.148561	-0.2696	0.14194
eda	-0.354504	0.541793	-0.235626	0.607704
edc3	-0.0891019	0.782661	-0.139474	0.58317
edc4	0.224308	0.412853	0.135011	0.318542
edem1	-0.315438	0.241285	-0.0531873	0.723216
edem2	-0.0644164	0.826524	-0.28293	0.188472
edem3	-0.262937	0.652935	-0.0950257	0.249956
edf1	-0.154509	0.60664	-0.165798	0.0232831
edn1	-1.20657	0.0735079	0.196482	0.848758
ednra	-1.19902	0.0109479	-0.725434	1.64003e-10
eea1	0.63378	0.207848	-0.14412	0.300975
eed	-0.13276	0.669172	0.285318	0.0238454
eef1b2	-0.0284256	0.91365	-0.13128	0.102556
eefsec	-0.346116	0.238448	0.00441946	0.98063
eepd1	0.153392	0.855212	0.031011	0.926096
efhd2	0.23747	0.776294	0.319057	0.000316122
efnb1	-0.201188	0.561952	0.853933	1.61689e-15
efnb2	-0.0384632	0.938693	0.0997816	0.622473
eftud2	0.212881	0.50043	0.144097	0.233412
egr1	0.596483	0.130218	1.61128	1.90009e-63
egr2	-0.227069	0.73596	3.34744	5.0758e-45
ehd3	-0.500353	0.255897	0.202503	0.0362575
ehd4	-0.10408	0.809979	0.437478	1.07184e-06
ehmt1	0.115337	0.757798	0.147158	0.759196
ei24	-0.187095	0.821021	-0.0692943	0.677373
eif1	-0.263537	0.517476	0.322601	0.000671958
eif1b	-0.293474	0.558815	0.23504	0.00144928
eif2a	0.222579	0.426795	0.0499181	0.644224
eif2ak1	-0.153065	0.611261	0.291354	0.262169
eif2ak2	-0.304985	0.248466	-0.0809476	0.689853
eif2ak3	0.161086	0.76411	0.323814	0.0513297
eif2ak4	-0.131603	0.7323	-0.00883247	0.963553
eif2b1	-0.027357	0.922053	-0.0655976	0.657478
eif2b2	0.115156	0.769501	0.0734584	0.496017
eif2b3	0.227366	0.435267	0.05617	0.657368
eif2b5	0.0437885	0.918618	0.211486	0.107274
eif2d	0.111112	0.678934	-0.0125045	0.933485
eif3a	0.589642	0.100365	0.0601183	0.483066
eif3b	0.0892497	0.918899	-0.0575173	0.471703
eif3d	0.0978229	0.759547	-0.0792275	0.309598
eif3e	-0.161035	0.583538	-0.0122834	0.883523
eif3h	0.0410004	0.884332	0.0668089	0.470456
eif3i	0.104724	0.711005	0.0260205	0.76681
eif3k	0.0426861	0.892545	0.0791322	0.454229
eif3l	0.058816	0.843817	0.0442569	0.561605
eif4a2	0.0964945	0.730934	0.0725741	0.456823
eif4e	1.623	0.0864436	0.0675529	0.366982
eif4e3	0.0129336	0.969421	0.0500399	0.677113
eif4enif1	0.0739199	0.897276	-0.145239	0.266449
eif4g2	0.014241	0.963546	-0.0196098	0.777137
eif4g3	0.0345834	0.896455	-0.333058	0.0135892
eif4h	-0.107416	0.698001	-0.0134505	0.848899
eif5	0.100617	0.704554	0.206543	0.00803932
eif5a	0.162487	0.541386	0.0866539	0.237174
eif5b	0.254951	0.420644	0.136326	0.191877
elac2	-0.0410667	0.881519	0.0157278	0.917705
elavl1	-0.0171512	0.987754	0.220439	0.0106158
elf1	0.211043	0.500925	-0.149124	0.57466
elk3	0.879151	0.00573991	0.738912	2.33718e-09
ell	0.0881921	0.750723	0.0941683	0.404244
elmo1	-0.807386	0.236337	0.0215139	0.893364
elmod2	-0.765686	0.206822	-0.234769	0.566857
elmod3	0.149576	0.685264	0.197707	0.568447
elof1	0.0405232	0.879469	0.0458989	0.617808
elovl1	-0.18523	0.513846	0.270044	0.00454866
elovl5	-0.411441	0.215772	-0.318562	0.00493092
elovl6	0.444096	0.241133	0.302523	0.174015
elp2	0.247442	0.441968	0.0376902	0.816965
elp3	-0.0729623	0.842643	-0.0811289	0.608768
eme1	0.18067	0.779269	0.148512	0.194129
emilin2	0.846118	0.0247865	0.103112	0.318489
eml4	-0.634758	0.398418	-0.520571	3.5064e-09
emp1	0.913154	0.000283975	-0.293847	0.00850543
emp2	-0.0250025	0.950059	-0.28024	0.0140057
emx2	0.123673	0.818671	-0.159154	0.965294
endod1	1.054	0.0174138	-0.224514	0.00549325
engase	-0.185037	0.825914	-0.355016	0.0158197
enoph1	-0.0328207	0.91356	-0.0639833	0.60253
enpp4	-0.307369	0.396904	-1.01469	0.578602
ensa	-0.0471947	0.87884	-0.0183603	0.87947
entpd6	-0.0732667	0.821784	-0.0158188	0.911074
entpd7	-0.061345	0.837098	-0.153603	0.569388
eny2	-0.259824	0.48523	0.0956027	0.398195
ep300	-0.161076	0.618312	-0.0262561	0.840923
epc1	-0.140554	0.636847	0.18825	0.30345
epc2	0.0555044	0.935062	0.100022	0.464307
epha2	1.03587	0.01821	0.0857445	0.705652
epha3	-2.39921	9.11898e-05	-0.419921	0.102103
epha7	-0.657804	0.22265	0.145123	0.148724
ephx2	0.170184	0.773624	-0.458557	0.000929539
epn2	-0.196856	0.49076	0.765773	5.07618e-12
eps15	0.283384	0.464092	0.12983	0.395839
eps15l1	0.0582314	0.841038	-0.0122955	0.936369
eral1	-0.25879	0.528191	-0.00249629	0.98898
erbb2	0.313273	0.337926	0.097185	0.526912
erc1	0.428648	0.167147	-0.084353	0.493117
ercc3	0.107039	0.743809	-0.0295609	0.804903
ercc4	-0.0791572	0.792546	0.211313	0.270189
ercc5	-0.0132677	0.976517	0.00526527	0.977067
ercc6	0.322009	0.340778	-0.0203395	0.940257
ercc6l	0.195374	0.750314	0.365697	0.00752311
ercc8	0.189703	0.621352	-0.038128	0.855675
ergic1	-0.0751685	0.785952	0.0300959	0.707976
ergic2	-0.112297	0.764448	0.0476362	0.740314
ergic3	-0.330436	0.274662	-0.245986	0.0113701
erh	-0.0598553	0.836936	0.110923	0.134446
eri1	0.389784	0.437428	0.142575	0.263543
erlec1	-0.184929	0.77422	-0.0494615	0.574408
erlin2	0.0302324	0.910098	0.116515	0.261026
ermp1	0.877255	0.217016	-0.215765	0.47758
ern1	0.409562	0.239833	0.393802	0.0960756
erp29	-0.0543025	0.859546	-0.0153865	0.89538
erp44	-0.24042	0.56402	-0.0907736	0.288849
esco2	0.128543	0.791421	0.61067	0.00185427
esf1	0.298448	0.372114	0.151476	0.212029
esyt2	-0.392585	0.483986	0.0558796	0.537225
etf1	0.0140823	0.959545	0.0409646	0.617169
etfdh	-0.063831	0.86876	0.0251486	0.785254
etnk1	0.53738	0.0548717	0.313032	0.488894
ets1	0.12395	0.877807	-0.110085	0.33545
ets2	-0.366161	0.266028	0.311783	0.0637099
etv6	-0.226335	0.619309	0.203371	0.377693
evc	-0.00732633	0.980097	0.0486871	0.877469
evc2	-0.0875931	0.766999	0.032928	0.919151
ewsr1	0.273958	0.294973	0.104697	0.274039
exoc2	0.156649	0.652422	0.179914	0.303395
exoc3	-0.257727	0.436594	-0.133323	0.445012
exoc5	-0.142207	0.70713	-0.031247	0.772554
exoc6	-0.211952	0.675852	-0.312923	0.141561
exoc7	-0.0756313	0.812733	-0.0940791	0.400807
exoc8	0.0241847	0.955054	0.0623107	0.696085
exosc1	0.0316997	0.9047	0.116993	0.329349
exosc10	0.290658	0.420758	0.0156623	0.909229
exosc5	0.178015	0.584992	0.0440189	0.73209
exosc7	0.140069	0.630421	0.254867	0.00759899
exosc9	0.288814	0.368999	0.612279	0.00196291
ext1	-0.0808519	0.910698	0.399621	8.94657e-06
ext2	0.000620181	0.998052	-0.121233	0.304694
ezh1	0.00114646	0.997999	-0.164655	0.471227
f2r	-0.055679	0.878405	-0.930109	5.64362e-08
fabp3	-0.157788	0.823806	-0.344531	0.0591985
fadd	-0.0494261	0.888409	-0.056545	0.748307
faf1	-0.132971	0.635223	0.0228854	0.868892
faf2	-0.137473	0.643357	0.146693	0.170424
fah	-0.337926	0.344794	-0.364125	0.0143596
fahd1	0.334686	0.41586	0.119733	0.557248
faim	-0.149881	0.622631	0.199807	0.373815
fam102a	0.69527	0.275044	-0.489388	0.362211
fam103a1	-0.00784353	0.9802	0.0487658	0.686135
fam109a	-0.021989	0.95824	-0.146203	0.680636
fam110a	0.26984	0.639188	-0.227176	0.200156
fam114a1	-0.436751	0.235964	-0.163762	0.15062
fam114a2	-0.121192	0.702997	-0.0280011	0.8286
fam120a	0.163502	0.665837	-0.217235	0.00675247
fam120b	0.071686	0.823302	0.0294927	0.936116
fam122b	0.472289	0.346309	0.212282	0.269535
fam126a	-0.0131566	0.964091	0.0346471	0.815111
fam129b	0.632828	0.24666	0.383129	2.44796e-05
fam13b	0.0191964	0.96877	-0.098587	0.633836
fam160b1	-0.248825	0.526484	-0.082228	0.55286
fam162a	-0.646841	0.263283	-0.157491	0.0701412
fam168a	-0.401134	0.136049	-0.0301906	0.774519
fam168b	-0.213007	0.786244	-0.0647397	0.482449
fam171a1	0.945189	0.153717	-0.0359135	0.847723
fam172a	-0.206522	0.470838	-0.282618	0.130624
fam173a	-0.462236	0.0965016	-0.0833386	0.870761
fam174b	-0.838689	0.0826486	0.644729	0.00183905
fam175b	0.000359826	0.999074	0.271879	0.0325896
fam185a	1.61275	0.2477	0.14662	0.514956
fam192a	-0.078255	0.803673	-0.118453	0.193594
fam195b	-0.558534	0.0773448	-0.160163	0.168026
fam20b	-0.114689	0.861625	0.292494	0.121813
fam20c	0.151555	0.773007	0.644926	9.39884e-07
fam32a	0.071411	0.792519	-0.218392	0.0361509
fam3c	0.373181	0.430523	0.00745068	0.950608
fam43a	-0.496162	0.330261	-0.537605	0.000164265
fam46a	-0.381407	0.732001	-0.0534887	0.657244
fam49a	0.249061	0.524987	0.308608	0.0749066
fam49b	0.352543	0.198652	0.412023	0.00145
fam53a	-0.0519705	0.863415	-0.76462	0.00159856
fam57a	-0.220597	0.626914	0.355624	0.00436808
fam69b	0.635583	0.258902	-0.164666	0.933952
fam76b	-0.116219	0.85834	0.14662	0.166548
fam96b	-0.149918	0.57619	0.198802	0.0727318
fam98a	-0.215853	0.405969	0.0158576	0.872282
fam98b	-0.0215126	0.971663	-0.113662	0.281049
fanca	-0.0327112	0.941153	0.0867449	0.863528
fancc	0.25888	0.853797	0.0242267	0.949285
fancd2	0.393477	0.484936	0.295631	0.203336
fancl	-0.468275	0.281309	0.0829917	0.796729
fancm	0.464811	0.322384	0.391789	0.108176
far1	0.293401	0.254709	-0.176491	0.185785
farsa	0.356318	0.287096	-0.140204	0.0945734
farsb	0.287076	0.307885	0.111962	0.642056
fas	-0.90551	0.0234932	-0.15782	0.258035
fasn	0.758156	0.0114141	0.227773	0.0124214
fastkd2	0.149066	0.631154	0.0188895	0.894622
fau	0.0105091	0.96864	-0.133778	0.0865992
fbf1	0.217627	0.546143	-0.224679	0.394384
fblim1	-0.573409	0.0391223	1.23726	1.3861e-39
fbln5	-1.92688	1.03896e-07	-1.68009	0.00358166
fbxl12	-0.226835	0.580722	-0.0886388	0.778316
fbxl15	-0.252622	0.687536	-0.121737	0.727987
fbxl17	-0.325494	0.507759	-0.360695	0.189988
fbxl18	-0.0278224	0.931772	0.0705496	0.726424
fbxl5	-0.246399	0.602191	-0.129511	0.327637
fbxo11	0.000937434	0.997471	-0.216322	0.0756421
fbxo21	-0.265689	0.410995	-0.179101	0.335076
fbxo22	-0.0889457	0.75588	-0.0138647	0.917907
fbxo25	-0.119904	0.724354	-0.690901	0.232429
fbxo28	0.559811	0.0387191	-0.0692857	0.63898
fbxo3	0.115164	0.669054	-0.0626239	0.687192
fbxo30	0.0818865	0.848764	-0.105304	0.432684
fbxo31	-0.151883	0.813806	0.153956	0.438684
fbxo32	-0.909518	0.132596	-0.792496	0.0114782
fbxo33	0.437027	0.473382	-0.0719182	0.587843
fbxo34	-0.0275243	0.956394	0.00256944	0.987206
fbxo4	-0.353652	0.278184	0.106257	0.634803
fbxo42	-0.0161928	0.960363	-0.0155941	0.916984
fbxo7	-0.3513	0.254599	-0.0340654	0.883788
fbxo8	-0.00381555	0.990225	-0.0659655	0.761662
fbxo9	-0.313348	0.456699	-0.0591978	0.740148
fbxw2	-0.167383	0.525856	0.125847	0.561119
fbxw5	-0.0720446	0.806475	-0.122951	0.496324
fbxw8	-0.152722	0.835494	0.148076	0.671825
fcf1	0.142084	0.583391	0.173484	0.36536
fchsd1	-0.255677	0.535458	0.738906	0.0528391
fdft1	-0.0565645	0.878709	0.195418	0.113005
fdps	-0.218625	0.415819	-0.557351	1.00038e-09
fdx1	-0.0965943	0.757838	-0.142619	0.168944
fdxr	0.0255931	0.957888	0.209649	0.513252
fech	-0.195983	0.550378	-0.101832	0.436061
fem1b	-0.243216	0.610059	0.2942	0.0749034
fem1c	-0.118324	0.720028	0.155017	0.2642
fen1	0.415487	0.414789	0.385351	0.00024898
fermt2	-0.284021	0.326789	-0.0256459	0.778535
fgd6	0.51211	0.235872	0.236505	0.279084
fgfr1op	5.00285	3.98287e-13	0.0521165	0.753599
fgfr1op2	-0.119283	0.856712	0.0153087	0.964659
fggy	-0.307107	0.292503	-0.269173	0.27007
fhl2	-0.865994	0.000711139	-0.742395	1.66406e-14
fhl3	0.456388	0.187496	-0.304693	0.000924612
fhod1	1.36021	0.000112605	-0.223943	0.669379
fibin	-2.22082	3.12378e-14	0.545196	3.99589e-06
ficd	-0.317065	0.457512	0.587814	0.0196202
fjx1	0.811815	0.269676	-0.737098	0.0651031
fkbp10	-0.237652	0.362664	-0.159579	0.033972
fkbp11	-0.0963195	0.822447	0.0863011	0.471301
fkbp14	-0.269931	0.413366	-0.178199	0.0530597
fkbp15	-0.0488055	0.86684	-0.116966	0.501044
fkbp3	-0.0745375	0.781666	0.0851644	0.313534
fkbp4	0.451536	0.218517	0.197217	0.015442
fkbp7	-0.56999	0.0320493	0.00166969	0.993555
fkbp8	-0.173085	0.552952	0.228497	0.0387433
fkbp9	-0.0897307	0.843625	-0.301145	0.00276445
fktn	0.0982421	0.844386	0.182142	0.294606
flad1	-0.0544037	0.903153	0.25013	0.234317
fli1	-0.269731	0.521011	-0.0616079	0.772036
flii	0.0645555	0.858724	0.0630678	0.56469
flot2	-0.178744	0.597522	-0.10643	0.272584
flt1	-1.04482	0.224847	0.549844	0.000616802
fmr1	0.0925525	0.897742	-0.0508651	0.755439
fn1	-0.178311	0.780845	-0.0665508	0.350327
fn3krp	-0.158126	0.787788	-0.374494	0.0887086
fnbp1	-0.205421	0.551213	0.158116	0.166852
fnbp1l	0.929488	0.0655972	0.304901	0.000676997
fnbp4	0.186616	0.636931	-0.0174518	0.888423
fndc3a	0.298561	0.338584	0.229369	0.116596
fndc3b	-0.128127	0.864013	-0.0216581	0.830347
fnip1	0.202751	0.480535	-0.586356	0.201253
fnta	-0.0737616	0.860606	-0.0655935	0.593019
fos	-0.908452	0.100929	0.0871275	0.814139
fosl2	-0.116832	0.688686	0.254192	0.00539707
foxn2	0.0432094	0.906165	0.105611	0.637032
foxn3	-2.5864	0.254527	-0.332698	0.0307809
foxo1	-0.487366	0.539756	0.989385	2.25653e-07
foxo3	-0.395929	0.326412	-0.119952	0.551738
foxo4	-0.0954206	0.793264	-0.0576418	0.866521
foxp1	0.0030397	0.994203	-0.13263	0.507332
foxp4	-0.456144	0.527305	-0.742525	0.0490535
foxred1	-0.367742	0.565291	0.0900889	0.604865
fpgs	0.07628	0.865743	0.264189	0.00586798
fpgt	0.847932	0.0133338	0.0322797	0.872697
frs2	-0.0433232	0.878951	0.0657644	0.735023
fscn1	-0.667899	0.0336415	0.064182	0.467555
fsd1l	0.142482	0.724755	-0.249258	0.502528
fst	0.142915	0.857921	2.75636	8.84533e-41
fstl1	-0.129803	0.71896	-0.168983	0.0223398
fto	0.0494066	0.869795	-0.00274961	0.990934
ftsj3	0.276739	0.3341	0.328439	0.00409849
fubp1	0.275462	0.286488	0.0230321	0.818044
fubp3	0.00685765	0.979578	0.265897	0.00106274
fuca1	-0.282272	0.291369	-0.230921	0.0438673
fuca2	-0.0226974	0.9437	-0.641166	0.142783
fundc1	0.0641347	0.871319	-0.177319	0.100934
furin	0.24297	0.445008	-0.0441745	0.739554
fus	-0.00532092	0.998105	0.0347229	0.653218
fut11	-0.310397	0.600404	-0.162719	0.243242
fxr1	0.355239	0.223507	0.027046	0.806594
fyttd1	-0.0397245	0.901614	-0.00773459	0.941481
fzd1	-0.51108	0.135034	-1.04856	8.99186e-11
fzd2	-0.963347	0.101115	-0.376864	3.67006e-05
fzd3	-0.268343	0.642355	-0.208626	0.740408
fzd4	-1.57192	0.0365708	0.30361	0.763961
fzd6	-0.172825	0.700956	0.476738	0.0187901
fzd8	-1.22744	8.56389e-05	0.0344925	0.784383
g2e3	0.143291	0.646802	0.118632	0.445775
g3bp1	0.153613	0.626414	-0.0223881	0.792305
g3bp2	0.0946087	0.71571	0.102102	0.361125
g6pc3	0.0391456	0.901917	0.302623	0.119839
gab1	-0.400265	0.331189	0.0183712	0.910573
gabarapl2	0.153482	0.811342	-0.351844	0.0142285
gabpa	0.276556	0.347613	0.114044	0.354803
gabpb1	-0.247767	0.413253	0.226316	0.608512
gabpb2	-0.166531	0.662761	0.2071	0.381188
gadd45a	-1.00755	0.0392412	0.0334568	0.846347
gadd45g	-1.84949	0.000565157	-0.192517	0.403844
gak	-0.0217758	0.932509	-0.269455	0.00858289
galc	0.617869	0.2364	-0.0952014	0.646474
gale	0.178969	0.54884	0.307441	0.0236406
galk2	0.201872	0.515938	-0.434849	0.0146206
galm	0.530933	0.124159	-0.374375	0.201497
galns	-0.133965	0.762057	-0.241505	0.0945982
galnt10	-0.902924	0.0170424	0.293596	0.0150556
galnt12	-2.11407	0.296673	0.117712	0.556927
galnt2	-0.469403	0.08726	-0.231563	0.00653168
galnt7	0.964051	0.00233833	0.0944435	0.430609
galt	0.115603	0.724615	0.277139	0.271087
gamt	0.122965	0.838104	-0.214147	0.0107893
gan	-0.330094	0.682042	0.24554	0.220322
ganc	-0.241938	0.528726	-0.804844	0.526119
gapvd1	-0.0462142	0.891395	-0.150241	0.200839
gar1	0.273505	0.355395	0.0315725	0.73079
gars	-0.234341	0.412078	-0.126911	0.110959
gas2l1	0.0384461	0.900522	0.0916283	0.541787
gas6	-1.58033	8.25286e-07	-1.21	7.809e-19
gas7	1.03968	0.0068407	-0.485207	0.143695
gas8	0.225395	0.515127	-0.0383196	0.86079
gatad2a	0.0513912	0.896166	0.0509451	0.877878
gba2	0.72999	0.246445	-0.0405951	0.949846
gbe1	-0.0680695	0.925839	0.00846483	0.960672
gbf1	-0.354405	0.316263	0.0272691	0.840596
gcat	0.135165	0.657969	-0.0656313	0.69336
gcc1	-0.198087	0.592345	-0.0740631	0.355714
gch1	2.33608	3.28476e-06	-0.968304	0.112834
gchfr	1.74896	0.0104655	-0.0643973	0.605565
gclc	0.294941	0.704558	-0.32474	0.000335494
gde1	-0.0594094	0.858889	-0.0428012	0.85594
gdi2	-0.00550361	0.993386	-0.065946	0.408306
gdpd1	0.235294	0.565781	0.0996401	0.717876
gemin4	0.277758	0.402896	-0.253049	0.0432864
gemin6	0.0100294	0.977758	0.319999	0.00702976
gemin8	0.380598	0.586755	0.0279192	0.890234
get4	-0.0814181	0.767148	0.221803	0.0534952
gfer	0.0398462	0.931303	0.206057	0.147783
gfm1	0.187849	0.625923	-0.0569497	0.63101
gfod2	0.273267	0.627279	0.0342524	0.950403
gfpt1	-0.157641	0.575985	0.1619	0.0824328
gga1	-0.0906046	0.764838	-0.0314333	0.798986
gga3	-0.043944	0.883561	-0.130471	0.300768
ggh	0.0676514	0.912696	-0.117009	0.379744
ggnbp2	-0.0324622	0.912293	0.00115508	0.992792
ggps1	-0.137896	0.705295	0.162899	0.422257
ghitm	-0.249001	0.372549	-0.0663831	0.412278
gigyf2	0.163339	0.551539	-0.0240581	0.848215
gins1	0.211531	0.759722	0.107004	0.588
gins2	0.0759508	0.783315	0.19409	0.25721
gja1	1.49433	0.00483869	0.599471	7.38274e-05
gk5	-0.0929982	0.859773	0.0669419	0.793672
gkap1	-0.257761	0.576195	-0.0137579	0.914381
gla	0.100924	0.794545	-0.436058	0.00352895
glb1	0.180051	0.488487	-0.246434	0.0099628
glb1l	-0.287447	0.410625	-0.16753	0.932834
glg1	0.0807407	0.925981	-0.220065	0.00787113
gli2	-1.0262	0.00483112	0.349582	0.134759
glipr2	-0.449864	0.0981241	0.400494	0.23003
glis2	-0.263705	0.742563	-0.314047	0.0571818
glod4	-0.138923	0.711551	-0.307602	0.335987
glrx	1.39169	1.02216e-07	0.0200973	0.83647
glrx2	-0.119828	0.853764	0.39725	0.00758962
glrx3	-0.0442257	0.891649	-0.0622235	0.558941
glrx5	0.162317	0.830416	-0.278522	0.00105864
gls	0.145401	0.843838	-0.0901671	0.455139
glt8d1	-0.0180451	0.961553	-0.175998	0.0270202
glt8d2	0.0387378	0.95783	-0.543925	0.108602
gltp	-0.144339	0.773193	-0.16663	0.316453
glyr1	0.104816	0.682331	-0.136901	0.164066
gmnn	0.129061	0.728593	0.296878	0.15676
gmppb	-0.329319	0.340493	0.216474	0.290943
gmps	0.0707086	0.797524	-0.000509379	0.996159
gna11	-0.314561	0.588076	0.101063	0.20515
gna13	0.0537075	0.841527	-0.254744	0.0196726
gnai1	-0.216101	0.783193	0.137373	0.073722
gnaq	-0.79647	0.319132	0.157411	0.575598
gnb1	-0.148173	0.899598	0.139154	0.0840172
gnb1l	0.505362	0.215129	0.0952946	0.64942
gnb4	1.03415	0.000562862	-0.0691695	0.494665
gne	-0.446652	0.199269	0.503724	0.00356872
gng10	-0.0132249	0.962794	-0.125892	0.173096
gng12	-0.432818	0.120176	-0.019099	0.829221
gng5	-0.307111	0.392378	-0.277564	0.000295196
gnl2	0.36459	0.233401	0.25207	0.0447096
gnpat	0.173911	0.52726	0.125378	0.33692
gnpda1	0.38224	0.27967	-0.454587	0.00168537
gnpda2	0.182961	0.76808	-0.160048	0.275863
gnpnat1	-0.21992	0.414233	0.174534	0.11961
gnptab	0.152548	0.644373	-0.09907	0.358814
gnptg	-0.177173	0.547268	0.150384	0.310765
gns	-0.0801421	0.853795	-0.303723	0.146667
golga1	0.0149407	0.972836	-0.0926257	0.789621
golga4	0.195512	0.734579	0.0623851	0.700173
golga5	-0.209423	0.572399	0.151504	0.434464
golga7	-0.19424	0.69201	-0.0162592	0.863104
golt1b	-0.265852	0.745432	-0.151056	0.385532
gorab	0.304179	0.276236	0.373132	0.255821
gorasp1	-0.266301	0.390258	0.16503	0.2869
gorasp2	-0.171161	0.618674	-0.0379878	0.65473
gosr1	-0.0158227	0.954973	0.0140715	0.909623
got1	0.127528	0.657096	-0.174561	0.0576425
got2	0.389868	0.192698	-0.259733	0.17183
gpatch1	0.0365217	0.910682	0.0997709	0.715826
gpatch2	0.0253514	0.944004	0.216523	0.536855
gpatch3	0.217494	0.599264	0.0649844	0.798364
gpatch8	0.226986	0.413289	-0.0340296	0.760046
gpc1	0.0933601	0.754998	-1.34546	0.0133678
gpc4	-0.643743	0.0146313	-0.260043	0.00100796
gpd1l	-0.415943	0.310579	-0.233381	0.0247764
gphn	0.0747107	0.863587	-0.134146	0.226172
gpn1	0.0696348	0.840227	0.218503	0.0609089
gpn2	0.0964677	0.771401	0.264374	0.0630893
gpn3	0.295481	0.35009	0.0976849	0.432171
gpr107	-0.214785	0.624434	0.31902	0.00862529
gpr137b	-0.189861	0.712508	-0.201524	0.767041
gpr146	0.489152	0.523961	0.00851171	0.961149
gpsm1	-0.458462	0.453828	-0.308889	0.608231
gpsm2	-0.0978348	0.771364	0.356654	0.00537427
gpx3	-0.362208	0.541522	-0.0860126	0.65855
gpx7	-0.596596	0.066698	-0.0887102	0.418791
gpx8	0.269569	0.383428	0.0536399	0.658854
gramd1b	0.675725	0.188597	-1.47415	0.00224804
grb10	-0.644877	0.0751446	0.223309	0.0931699
grb2	-0.122316	0.882939	-0.147382	0.472454
grhpr	-0.044789	0.904847	-0.183905	0.175644
grk4	0.532785	0.592999	-0.671859	0.00334791
grk5	-0.509684	0.201741	-0.378869	0.000210988
grpel1	0.452436	0.118538	0.0845205	0.42933
gsn	0.139257	0.746164	-0.180722	0.0636452
gsr	0.321719	0.620395	-0.121669	0.183791
gss	0.697764	0.0618662	-0.183533	0.252579
gstk1	0.0796855	0.854956	-0.0695001	0.541407
gtdc1	0.45059	0.761489	-0.278831	0.494346
gtf2a1	-0.0723248	0.868603	-0.0383237	0.769373
gtf2a2	0.0045405	0.990462	0.0604743	0.571485
gtf2b	-0.12922	0.762585	0.105994	0.271856
gtf2f2	0.021183	0.943758	0.0779069	0.556311
gtf2h3	-0.0315857	0.910576	-0.0491966	0.867096
gtf3a	0.0177786	0.951201	0.160022	0.319444
gtf3c1	0.16521	0.576228	-0.0140754	0.935555
gtf3c2	-0.0816795	0.760966	0.705074	0.171978
gtf3c3	-0.063738	0.829606	0.312922	0.204094
gtf3c4	0.041866	0.931008	0.0161835	0.900327
gtpbp1	0.0817669	0.788665	-0.156322	0.142599
gtpbp10	0.190374	0.555905	0.0806527	0.509994
gtpbp4	0.401879	0.172151	0.209602	0.0507607
gtpbp6	-0.208868	0.538297	0.205925	0.41609
gtse1	0.220964	0.548396	0.459797	0.0395811
gucy1b3	-0.761408	0.300687	0.140541	0.665654
guk1	-0.247001	0.490727	-0.0129936	0.87437
gusb	0.0620434	0.848674	-0.306125	0.0117144
gxylt1	0.181157	0.733354	0.131873	0.564875
gxylt2	-0.0491197	0.875224	-0.211886	0.65115
gypc	0.348541	0.434324	-0.0609669	0.683076
h1fx	0.060336	0.877556	-0.184863	0.0086853
h2afv	-0.261312	0.32927	0.401239	0.255874
h2afy	0.0726859	0.93826	-0.108032	0.352242
h2afz	-0.0456707	0.912909	-0.0136268	0.859948
habp4	-0.496923	0.209842	-0.122228	0.136049
hace1	0.00382056	0.993184	0.225901	0.235602
hacl1	0.221357	0.723225	-0.200696	0.418582
hadh	0.205242	0.467158	-0.18493	0.182016
hadha	-0.100667	0.725723	-0.0427453	0.621071
hagh	0.0515692	0.923262	-0.163843	0.311812
hand2	-0.496631	0.202212	0.387585	8.23693e-06
hat1	0.279541	0.486863	0.15942	0.169221
haus1	-0.171657	0.678739	0.19985	0.231985
haus2	0.230152	0.458969	0.502466	0.0307749
haus6	0.207826	0.484007	0.491171	0.00060436
haus8	0.0484276	0.886009	-0.000610001	0.996134
hbegf	1.84956	4.19089e-07	0.659312	8.37906e-05
hbs1l	0.251086	0.592868	0.0935236	0.430287
hcfc2	-0.334434	0.398657	0.0270451	0.8941
hdac1	0.120249	0.720435	-0.0513447	0.662038
hdac2	0.0648872	0.814392	0.0162207	0.863307
hdac3	-0.0209195	0.953214	0.0671608	0.677032
hdac7	-0.205242	0.555177	0.0653433	0.641748
hdac8	0.212467	0.518588	-0.118948	0.625065
hddc2	-0.113656	0.891085	-0.139372	0.259937
hdhd3	-0.0572977	0.867496	-0.0780893	0.778852
hdlbp	-0.0898811	0.757832	-0.0477561	0.620027
hdx	-0.202023	0.68985	0.18591	0.429616
heatr1	0.280103	0.547569	0.126463	0.478129
hebp1	0.135878	0.758334	-0.0969349	0.319395
helb	0.280326	0.462902	-0.0327661	0.941298
hemk1	-0.221426	0.515165	-0.0657249	0.805391
herc2	0.0420684	0.94432	-0.232162	0.0453161
herc4	0.0920697	0.765875	0.122596	0.353625
herpud1	-0.767247	0.00680075	-0.0485573	0.742074
herpud2	-0.058996	0.886805	-0.0535275	0.613689
hexdc	-0.983036	0.14822	-0.0572549	0.797516
hexim1	0.0935317	0.868044	0.0408955	0.74903
hgf	-0.352341	0.362133	-0.343762	0.0638065
hgs	0.183746	0.511907	0.0885075	0.411569
hgsnat	0.251259	0.631439	0.103526	0.541177
hhipl1	0.661028	0.0712576	0.434017	0.0266662
hibadh	-0.0406788	0.903172	-0.0611587	0.658168
hif1a	-1.04592	0.0271417	0.0474755	0.720859
hif1an	-0.196583	0.512027	-0.242972	0.028998
hinfp	0.100436	0.778103	-0.00484289	0.983119
hint2	-0.175389	0.663711	-0.304729	0.14531
hip1r	0.62316	0.0765025	0.0277227	0.883814
hipk1	0.551515	0.307402	-0.0826515	0.528199
hipk2	-0.786535	0.0634879	0.694593	6.39752e-07
hk1	0.0707512	0.870779	-0.175047	0.0612871
hlcs	-0.625927	0.464166	-0.185372	0.359763
hmbox1	0.0518535	0.852364	-0.0766837	0.63384
hmg20b	-0.282315	0.397712	-0.00898572	0.96406
hmgb2	-0.170762	0.648882	0.181549	0.0100345
hmgb3	0.558227	0.26423	-0.0162507	0.837136
hmgcr	0.272067	0.419415	0.21411	0.0184348
hmgn2	0.23169	0.598668	0.309957	0.393046
hmmr	0.254409	0.459422	0.365883	0.042657
hmox1	0.826995	0.065999	-0.16446	0.0990888
hnmt	-0.156709	0.856064	0.123975	0.197662
hnrnpa0	-0.105822	0.873223	0.153992	0.137648
hnrnpa2b1	0.275461	0.429008	0.193858	0.0138635
hnrnpa3	0.115824	0.718441	0.26323	0.0214986
hnrnpab	-0.0519681	0.906333	0.0940969	0.170871
hnrnpd	0.115831	0.801081	-0.058483	0.477358
hnrnph1	0.314096	0.510781	0.180032	0.0267304
hnrnph3	-0.0585996	0.888345	0.00892191	0.952637
hnrnpk	0.117604	0.708343	0.137638	0.0410129
hnrnpm	0.401626	0.237131	0.19335	0.0612856
hnrnpr	0.0489717	0.925059	0.0577402	0.504832
homer3	0.517285	0.372355	0.33183	3.15242e-05
hook2	-0.250942	0.582537	-0.354612	0.267445
hook3	-0.0401353	0.892464	-0.142809	0.104913
hoxa10	-0.962905	0.00419104	-0.0608052	0.718801
hoxa7	0.294774	0.543112	0.192707	0.529497
hoxc10	-0.485705	0.192223	-0.0732378	0.602737
hoxc8	-0.923653	0.0267991	-0.109615	0.691774
hoxc9	-0.418419	0.563328	-0.0710039	0.760726
hoxd8	-0.0159872	0.985277	0.594954	0.156649
hp1bp3	-0.0287067	0.923675	-0.0260659	0.812464
hpcal1	0.0928024	0.813575	-0.264779	0.55267
hps3	-0.220492	0.4903	-0.0398765	0.832168
hps4	-0.119391	0.750766	0.11335	0.609396
hpse	-0.492689	0.384723	0.112318	0.672202
hs1bp3	0.16359	0.85574	-0.170751	0.0926732
hs2st1	0.12119	0.908201	-0.226338	0.011198
hs6st1	-1.40014	0.128223	0.0498776	0.658558
hsbp1	-0.114706	0.772302	-0.0506523	0.510662
hscb	-0.0957914	0.818803	0.337968	0.0826867
hsd17b12	0.292412	0.376375	-0.261022	0.0115697
hsd17b4	0.0562049	0.840254	-0.0311295	0.820785
hsd17b7	-0.136144	0.739312	-0.196145	0.616544
hsdl1	-0.23098	0.511301	0.145403	0.688983
hsdl2	-0.0730404	0.80619	-0.161275	0.125421
hsf2	0.0856314	0.774051	0.0866787	0.449975
hsp90aa1	0.0663227	0.897232	-0.0284746	0.725361
hsp90ab1	0.472967	0.0829895	-0.0553034	0.484178
hsp90b1	-0.0612121	0.838825	0.0606654	0.419765
hspa12a	-0.51841	0.309753	0.0342922	0.911401
hspa13	0.296008	0.438691	0.171414	0.260998
hspa14	0.281891	0.36503	0.352268	0.00106929
hspa4	0.350757	0.367585	-0.0733414	0.328677
hspa5	-0.220244	0.440833	0.600084	1.94815e-09
hspa8	0.29767	0.754121	-0.0152483	0.856157
hspa9	-0.119651	0.725082	0.181178	0.0513427
hspb1	-0.507221	0.297723	-0.0146907	0.949505
hspb11	-0.230552	0.489503	0.244706	0.390764
hspb8	0.219075	0.511334	-0.139101	0.490654
hspbap1	0.0378844	0.904474	0.174421	0.76554
hspbp1	-0.0475492	0.879194	-0.126211	0.446025
hspd1	0.287694	0.388744	0.00702464	0.925247
hsph1	-0.0266845	0.922902	0.56441	0.00017639
htatip2	-0.308645	0.298513	-0.0858988	0.513944
htra1	-0.595459	0.054833	-0.733229	2.48356e-12
htra3	-0.00813959	0.986649	-1.48748	2.92731e-21
htt	-0.256743	0.403945	0.258613	0.101505
hvcn1	0.674399	0.183635	0.180693	0.478915
hyal2	0.398617	0.184416	0.177816	0.144616
hyi	-0.000361794	0.999139	-0.727808	0.519305
hyou1	-0.00783779	0.981078	0.162537	0.0367594
iah1	-0.0817325	0.820148	-0.0727552	0.792512
iars	-0.0637179	0.81995	-0.0646674	0.568612
iars2	0.0783048	0.799639	-0.197849	0.0685367
ica1	0.0608563	0.859222	-0.152587	0.580009
icmt	0.254525	0.72007	-0.0698867	0.779275
id2	0.158979	0.634208	0.362501	0.00744904
id3	0.210671	0.526484	0.985923	6.5298e-45
id4	-0.991524	0.110191	0.305472	0.457955
ide	-2.00549	0.422451	0.239582	0.0774037
idh2	-0.200591	0.518501	-0.250394	0.0118581
idh3a	0.0405681	0.912656	0.0864474	0.357908
idh3b	0.387898	0.205806	-0.00697338	0.937839
idh3g	0.0162513	0.968001	-0.225248	0.0384111
idua	-0.167427	0.764766	0.144836	0.530612
ifi35	-0.745634	0.204921	-0.195126	0.301348
ifih1	-0.692906	0.393917	-0.505227	0.0191888
ifnar1	-0.139668	0.666776	-0.304174	0.0563588
ifrd1	-0.0183909	0.945458	0.508359	1.10722e-08
ift122	0.416407	0.283815	0.0585098	0.827544
ift140	0.380986	0.381311	-0.146985	0.695659
ift172	-0.389348	0.223187	0.13715	0.457592
ift20	-0.33498	0.312428	0.0752905	0.649982
ift27	-0.0851161	0.797717	-0.420785	0.0263386
ift46	-0.0253302	0.946328	-0.339369	0.0724728
ift52	-0.186585	0.50843	0.0781692	0.801891
ift74	0.140982	0.680289	-0.0999363	0.446181
igf1r	-0.618335	0.0430107	-0.00437953	0.975016
igf2bp3	-0.0954933	0.763858	0.276376	0.104834
igf2r	-0.013553	0.976755	0.0738655	0.535986
igfbp5	-1.13616	0.0824709	0.949684	8.00227e-20
ighmbp2	0.0785753	0.85309	0.243095	0.371471
ik	0.186466	0.51963	-0.136102	0.108138
ikbkb	-0.0411083	0.902857	-0.114237	0.429532
ikbke	0.598514	0.080629	0.21293	0.706202
ikzf2	-0.442906	0.633265	-0.157354	0.62897
ikzf5	-0.0927308	0.796241	-0.104853	0.555219
il17rd	-0.726037	0.188853	1.10347	0.174976
il1rap	0.564985	0.0586956	-0.696865	0.0212867
ilf2	0.0256851	0.926104	0.174483	0.0337707
immp1l	-0.308708	0.278694	-0.10144	0.467111
immt	0.0708451	0.838313	0.0369911	0.730933
imp4	0.131554	0.643231	0.257268	0.0474185
impa1	0.226908	0.416361	-0.138104	0.198751
impad1	-0.108448	0.712195	0.197553	0.0714353
ing2	-0.229141	0.693233	0.266756	0.10843
ing3	0.231065	0.525893	-0.0682084	0.702245
ing5	0.0706799	0.834144	0.0414989	0.829472
inhba	1.0693	0.0343494	0.323492	0.0550803
ino80	-0.263706	0.588226	-0.242217	0.0934011
inpp5a	-0.689933	0.194441	-0.263016	0.119996
inpp5b	-0.0693407	0.816524	-0.866935	0.000697386
inpp5f	0.598247	0.091715	0.005516	0.982403
inpp5k	-0.231141	0.488546	-0.010064	0.974108
insr	-0.159248	0.791437	0.0737499	0.750488
ints1	0.137271	0.649124	0.129216	0.437266
ints10	0.0885188	0.779945	0.0362347	0.795108
ints12	0.328935	0.335008	-0.131109	0.523207
ints6	-0.173235	0.793653	-0.00366547	0.979261
ints7	-0.0608354	0.875165	-0.0894079	0.664493
ints8	0.308867	0.605047	0.0180727	0.905584
ints9	0.0464606	0.901074	-0.117049	0.610824
invs	0.119373	0.767221	-0.100556	0.760432
ip6k2	0.136667	0.611892	0.0178298	0.899449
ipmk	0.114423	0.783131	0.227374	0.235556
ipo11	0.118414	0.685783	0.215451	0.113259
ipo13	-0.311831	0.468829	0.235715	0.221495
ipo7	0.556195	0.0305645	0.164818	0.0761952
ipo9	-0.297118	0.275759	0.0910413	0.44412
ipp	0.0308806	0.929716	0.357718	0.0569461
iqcb1	0.0104121	0.984354	0.128719	0.270419
iqce	0.267009	0.378831	0.0561548	0.817105
irak1bp1	-0.220185	0.438872	0.150487	0.631117
irak2	-0.0658102	0.873478	-0.27387	0.341839
irak4	-0.264483	0.41671	0.265427	0.182016
irf1	-0.711215	0.0981334	0.8343	0.113928
irf2	0.214248	0.569962	-0.00660823	0.978255
irf7	-0.764955	0.400866	1.17835	0.20811
irf9	-0.299762	0.635969	0.172927	0.916731
irs1	-0.398325	0.152393	0.254566	0.0463538
irx2	-0.254604	0.423453	-0.675166	0.546939
isca1	-0.207381	0.481687	-0.279742	0.0327761
ism1	0.735069	0.426306	2.02465	2.90298e-09
isoc1	-0.779648	0.339012	-0.281809	0.0629255
ispd	-0.583719	0.232793	0.0643281	0.846486
isyna1	0.303147	0.355311	0.419162	0.253925
itfg1	-0.147252	0.702131	-0.0959768	0.451404
itga1	-1.66267	2.59975e-05	-0.82244	0.000379017
itga11	-1.09458	0.237838	-0.0212128	0.880405
itga3	0.455029	0.755992	0.237752	0.0268065
itga4	0.410935	0.336605	0.26902	0.147835
itga6	2.30649	7.40938e-06	0.489908	0.19713
itga8	-2.27759	1.75161e-07	0.181733	0.315728
itga9	-0.118412	0.811081	-0.289909	0.183436
itgav	0.150942	0.605032	-0.255697	0.00226993
itgb1	-0.0795096	0.885329	-0.00483518	0.944228
itgb1bp1	0.0632436	0.831784	0.126429	0.340219
itgb3bp	-0.502855	0.203818	0.620253	0.00569419
itgb5	-0.390852	0.564901	-0.437337	4.09055e-05
itm2a	-0.591568	0.111221	-0.217324	0.00438852
itm2b	-0.173039	0.805416	-0.205525	0.0456411
itpr1	0.308828	0.38998	-0.402857	0.00181144
itpripl2	0.616383	0.0205368	0.572223	0.000169736
itsn1	-0.289023	0.719378	0.111842	0.444775
iws1	0.126421	0.769313	-0.0760529	0.547176
jak1	-0.190488	0.586083	0.0320163	0.826557
jak2	0.606373	0.371435	0.123908	0.61069
jam3	0.215194	0.515696	-0.0599653	0.70949
jarid2	0.289377	0.471724	0.243052	0.241496
jkamp	-0.178583	0.509267	-0.0467132	0.749971
jmjd4	-0.181381	0.645173	0.252385	0.512621
jmjd6	-0.116137	0.663327	0.111923	0.270777
jmjd8	-0.473713	0.406145	0.734442	0.0245584
jmy	-0.196916	0.700601	-0.680932	0.00332302
josd1	0.103938	0.809057	-0.157156	0.203931
jun	1.38693	1.75426e-06	0.155131	0.106442
jund	-0.908404	0.277558	0.165895	0.718482
jup	-0.345366	0.405955	0.124445	0.0932269
kars	0.127477	0.738316	0.000175618	0.9983
kat2a	0.259701	0.419932	-0.099374	0.568303
katna1	-0.0942691	0.83205	-0.0379663	0.844039
katnb1	0.254485	0.407004	0.104023	0.683793
kbtbd2	0.290211	0.561279	0.444978	0.0798791
kbtbd4	0.271251	0.644452	0.14649	0.212037
kctd10	-0.315518	0.298831	0.179293	0.104339
kctd12	1.75993	0.000719632	-0.515463	0.00159546
kctd15	-0.562905	0.415369	0.646148	0.000135414
kctd3	-0.21232	0.682048	0.0647919	0.636066
kctd5	-0.602379	0.252125	0.0816858	0.280133
kctd6	-0.236114	0.631787	0.218242	0.590786
kctd7	-0.361139	0.379112	-0.480454	0.00691868
kctd9	-0.10121	0.901299	0.0566621	0.632508
kdelr3	-0.70999	0.0114682	-0.420762	2.19817e-05
kdm1a	0.0478456	0.956483	-0.0750228	0.518056
kdm1b	-0.0827353	0.845386	-0.502643	0.287877
kdm5b	-0.163175	0.608409	-0.548676	1.1702e-05
kdsr	0.497272	0.0547079	-0.112901	0.296927
keap1	-0.0632106	0.837428	-0.397342	7.6404e-05
khdrbs1	0.182269	0.851178	-0.00903087	0.89776
khdrbs3	-0.4912	0.436852	0.120821	0.941668
kif11	0.354226	0.483745	0.530364	7.7526e-08
kif15	0.350363	0.498979	0.57095	0.0104229
kif18a	0.357575	0.455273	0.467619	0.0849553
kif18b	0.173016	0.701012	0.100015	0.578479
kif1a	0.0462572	0.863212	-0.620325	0.561191
kif20a	0.103266	0.857849	0.226025	0.040909
kif21a	1.31318	0.0271566	-0.219075	0.701631
kif23	-0.136145	0.807744	0.364469	0.00806325
kif2a	0.570559	0.386714	0.0926259	0.409655
kif2c	0.514063	0.442971	0.270312	0.016128
kif3a	0.0710623	0.837895	-0.01024	0.959898
kif5b	-0.139494	0.639827	-0.0917385	0.323428
kif5c	-0.17369	0.681662	-0.596132	0.717562
kifap3	0.0627311	0.856318	-0.340504	0.00764217
kifc1	-0.00833491	0.981576	0.308083	0.0511309
kifc3	0.144972	0.832018	-0.474884	0.488668
kin	-0.0782857	0.792707	-0.236636	0.148073
klf10	1.03762	0.0370806	0.0463949	0.616681
klf11	-0.966657	0.262273	-0.566376	0.00558098
klf2	0.239629	0.552809	-0.68335	4.52264e-05
klf4	-0.19742	0.826173	0.336692	0.487069
klf5	0.868226	0.119587	-1.06916	7.57624e-05
klf6	0.0804523	0.752562	0.08425	0.483445
klf7	-0.413182	0.388063	0.468265	0.00155968
klhdc2	-0.0917395	0.829081	-0.241621	0.0342237
klhdc3	-0.12305	0.708689	-0.12825	0.468959
klhdc4	0.343401	0.239586	0.100105	0.545
klhdc8a	0.547215	0.239359	-0.184909	0.137566
klhl11	-0.00993554	0.987233	-0.0276155	0.79128
klhl12	-0.0694645	0.948725	0.22898	0.347728
klhl18	0.0202889	0.957077	0.11059	0.625943
klhl2	0.434827	0.579701	0.0788717	0.691875
klhl20	0.148308	0.697162	-0.0982711	0.484616
klhl21	1.04912	0.00847074	-0.207356	0.204483
klhl28	0.408158	0.26368	-0.0646899	0.715162
klhl36	-0.407228	0.309169	-0.207518	0.00260734
kntc1	0.404897	0.539965	0.0377379	0.724564
kpna1	-0.0539709	0.833155	-0.0258526	0.821331
kpna2	0.447747	0.441542	0.178567	0.0230238
kpna3	0.259263	0.447756	0.0777863	0.469406
kpna4	0.0210376	0.95783	0.251765	0.0122241
kpna6	0.0946881	0.724709	-0.0633534	0.613422
kpnb1	0.270671	0.315012	0.2644	0.000511815
kptn	-0.58511	0.166348	-0.107733	0.694692
kremen1	-0.0325964	0.934378	-1.05642	1.8511e-06
krtcap2	-0.435627	0.0990774	-0.163763	0.0745786
l2hgdh	0.445479	0.151526	-0.248628	0.0323374
l3mbtl2	0.177402	0.682062	0.0238395	0.931119
lactb	-0.511283	0.465599	-0.470809	0.000117325
lactb2	0.102118	0.766003	-0.110025	0.645468
lamc1	-0.482472	0.361576	0.163452	0.117001
lamp1	0.122425	0.682148	-0.223587	0.0250557
lamp2	-0.231609	0.535384	-0.304791	0.00149498
lamtor2	-0.187723	0.596706	-0.250824	0.00196539
lamtor3	-0.133825	0.606373	-0.138092	0.290385
lancl1	-0.156277	0.740769	-0.283498	0.128786
lancl2	0.490524	0.215554	-0.357324	0.104346
lap3	0.176305	0.76731	0.164839	0.289082
larp1	-0.0343596	0.915028	0.235959	0.0342353
larp7	0.269824	0.384298	-0.0887776	0.473557
lars	0.0497896	0.898609	-0.0507597	0.599465
las1l	0.674258	0.0741977	0.0609646	0.599471
lasp1	-0.421431	0.592258	-0.0795133	0.304529
lbh	-0.358036	0.403719	-1.3774	1.8777e-50
lbr	0.0662015	0.851983	-0.0176629	0.954212
lclat1	-0.208691	0.473039	-0.26605	0.364917
lcmt1	-0.0067296	0.98293	-0.215687	0.237138
lcor	0.045662	0.878455	0.250556	0.105019
lcorl	-0.0659063	0.842063	0.0074017	0.95518
ldb1	0.105486	0.779528	-0.0257953	0.803714
lemd3	0.0636238	0.871177	0.143806	0.183088
leo1	0.221522	0.599549	0.0163939	0.896619
leprot	-0.0423861	0.900342	-0.359198	0.00897027
leprotl1	-0.269829	0.31701	0.0738908	0.46586
letm1	0.0280218	0.952784	0.31421	0.00118982
lfng	0.510616	0.188726	1.3806	2.27528e-12
lgals3	0.44199	0.391808	-0.422591	0.0489359
lgmn	-0.234562	0.392483	-0.206286	0.0142519
lgr4	-0.191639	0.706294	0.104006	0.562142
lhfpl2	-0.0633794	0.839389	-0.519467	0.000406972
lhpp	-0.309514	0.461181	-0.918527	0.0103021
lhx9	0.111459	0.805343	2.236	0.558372
lig1	0.298175	0.506512	0.182631	0.12983
lig3	-0.104084	0.749852	0.0466056	0.784255
lig4	0.117559	0.779499	-0.127588	0.550592
limd2	0.281591	0.436682	-0.0176841	0.853792
limk2	-0.149743	0.635559	0.122313	0.664576
lin52	-0.103656	0.911242	0.0152678	0.932727
lin9	0.432306	0.436173	0.0480895	0.688465
lipg	1.63618	0.000931962	1.45868	5.94947e-21
lipt1	-0.025735	0.945949	0.181122	0.483334
llgl1	0.132531	0.767506	0.219704	0.219381
llgl2	-0.573046	0.504676	-0.0412888	0.857318
llph	0.23004	0.587952	0.131756	0.152491
lman1	-0.133415	0.678143	-0.109283	0.216072
lman2	-0.205646	0.44729	0.174638	0.0763246
lman2l	-0.523922	0.119729	-0.0479181	0.674429
lmbr1l	0.00113867	0.997419	0.0477908	0.769115
lmbrd1	0.00543715	0.991416	-0.0405347	0.821684
lmbrd2	0.0690351	0.806803	-0.0242872	0.851484
lmcd1	-0.472503	0.339904	-1.31639	0.00384273
lmf2	-0.252742	0.404081	0.15094	0.145694
lmna	0.633878	0.0214086	-0.279182	3.28976e-05
lmnb1	-0.265088	0.46791	0.196726	0.518289
lmnb2	0.0330013	0.941248	0.164255	0.0233606
lmo4	-0.637531	0.0158864	-0.235098	0.0199328
lmo7	0.661952	0.0417216	-0.074261	0.427873
lmod1	-1.14871	0.0420962	-1.6657	6.30252e-51
lnpep	0.0942588	0.823453	-0.076683	0.56455
lonp1	-0.527119	0.159768	0.0037782	0.969223
lonp2	-0.201907	0.67005	-0.0632745	0.792224
lox	-1.68808	4.94196e-07	-1.60276	0.0223317
loxl2	-1.35471	0.000437896	0.628407	2.49857e-15
lpcat3	0.235407	0.525146	-0.297631	0.0100113
lpgat1	0.242779	0.631232	-0.118176	0.196769
lpin1	0.0063373	0.986152	0.529404	0.000174759
lpin2	0.476632	0.340597	-0.243679	0.00993023
lpl	-1.59698	0.000753888	0.402616	0.249518
lrba	-0.610445	0.286343	0.0365062	0.798941
lrch1	0.0158934	0.964788	0.0388773	0.881898
lrch3	0.113677	0.680263	0.245545	0.0232009
lrig2	-0.283154	0.719579	-0.0183086	0.906308
lrig3	-1.26273	0.000629623	-0.330745	0.0470431
lrp1	0.0894015	0.729341	-0.0830606	0.324221
lrp12	-0.123389	0.70634	0.0382972	0.8502
lrp5	0.0107466	0.985332	-0.187237	0.111484
lrp6	-0.58999	0.430847	-0.323064	0.0328701
lrp8	0.36771	0.704833	0.751122	2.22072e-05
lrpap1	-0.359223	0.170617	-0.32542	0.00130315
lrpprc	0.39189	0.260051	-0.148044	0.145412
lrr1	0.0237925	0.966895	0.234606	0.191216
lrrc17	-3.67166	4.82934e-16	0.494104	7.43906e-05
lrrc20	0.0178729	0.96002	-1.33248	0.0554953
lrrc28	0.194207	0.559439	-0.0849528	0.568826
lrrc40	-0.0303184	0.923521	-0.245676	0.380167
lrrc41	-0.143777	0.646311	0.0798466	0.630979
lrrc45	0.418322	0.224722	-0.17124	0.5445
lrrc58	0.0742949	0.782148	-0.107075	0.345984
lrrc59	-0.167996	0.822117	-0.0531136	0.79793
lrrc8c	0.329472	0.59485	0.279098	0.0250572
lrrcc1	0.108593	0.748826	0.640372	0.0738357
lrrk2	1.05992	8.743e-05	-0.331918	0.45469
lrsam1	-0.0218146	0.957555	-0.112951	0.500362
lsg1	0.340295	0.321186	0.191487	0.129135
lsm1	-0.0130217	0.969765	0.0288682	0.784083
lsm10	-0.284531	0.381194	0.425754	0.0217665
lsm11	-0.120734	0.747534	-0.17031	0.286032
lsm12	-0.0295184	0.973588	0.204806	0.0142484
lsm14a	-0.339991	0.702888	0.121687	0.289759
lsm14b	0.031307	0.946727	-0.38514	0.00140826
lsm3	-0.119081	0.654826	0.0763782	0.450743
lsm5	-0.0395019	0.911115	0.163868	0.101679
lsm6	0.085125	0.740512	0.0349158	0.687271
lsm7	0.0281853	0.922573	-0.114891	0.224935
lss	-0.0186505	0.96302	-0.667359	4.67371e-09
lta4h	0.148627	0.597947	-0.0817719	0.385604
ltbp1	1.46967	0.00501426	0.185768	0.0587387
ltn1	0.166821	0.560625	0.212676	0.0844129
luc7l2	-0.204352	0.56554	-0.0583873	0.624798
luc7l3	0.125223	0.644072	0.0740001	0.437382
lum	-1.09865	0.0321617	-1.58409	3.93964e-06
lyar	0.418329	0.253473	0.0931558	0.33216
lyn	0.180934	0.605161	1.13744	0.000498462
lypla1	-0.0416183	0.902612	0.000606093	0.995921
lyplal1	-0.235347	0.510169	-0.629697	0.00149358
lyrm2	-0.0374899	0.901543	-0.145737	0.396651
lyrm4	-0.00107408	0.997308	0.152834	0.53016
lyrm7	-0.00747258	0.989557	-0.266228	0.180947
lysmd2	0.0349265	0.901314	0.0581616	0.71704
lysmd3	-0.263941	0.375359	-0.174189	0.489127
lysmd4	-0.468515	0.213793	-0.218192	0.45599
lzic	-0.0173136	0.961645	-0.279055	0.253281
m6pr	-0.216255	0.509711	0.0661706	0.484871
macf1	-0.230279	0.790962	-0.0993299	0.352251
mad2l1	0.0670922	0.893178	0.20041	0.175551
mad2l2	-0.274137	0.501609	0.0647515	0.524687
maea	-0.0886235	0.751249	-0.18622	0.107614
mafk	-0.269573	0.375519	0.466202	0.00366476
magi1	-0.182481	0.591714	-0.407632	0.188847
magi3	-0.894573	0.0106071	0.0345787	0.776164
mak16	0.335495	0.320032	0.139241	0.182787
malt1	0.212736	0.66763	-0.0785407	0.881042
maml1	-0.0924521	0.871356	-0.596839	0.283205
mamld1	0.254155	0.739858	0.246314	0.0664185
man1b1	-0.109503	0.681014	-7.26968e-05	0.999672
man2a1	-0.222639	0.496271	-0.261604	0.0688956
man2a2	-0.287003	0.747072	0.159641	0.495978
man2b2	-0.500927	0.315303	-0.647327	0.0916954
manba	-0.0510717	0.896577	-0.186898	0.31748
manf	-0.347974	0.181501	0.45651	8.75266e-09
map1lc3a	-0.410259	0.272875	-0.297834	0.00366733
map2k1	0.196318	0.504139	0.272694	0.0115922
map2k4	0.126797	0.699139	-0.0933674	0.398163
map2k5	0.150108	0.684308	-0.188481	0.885123
map2k6	0.233181	0.854658	-0.0558696	0.952956
map3k14	-0.396443	0.203714	-0.201937	0.429322
map3k7	0.105999	0.918159	-0.0583544	0.534856
map3k8	-0.497343	0.46617	-0.22852	0.362944
map4k3	-0.542797	0.604249	-0.115218	0.418313
map4k5	0.201479	0.657477	-0.440742	0.000298321
mapk1	0.139022	0.847695	-0.132325	0.221304
mapk11	0.573921	0.249497	-0.0195136	0.859053
mapk12	0.0451426	0.935212	0.0603229	0.563806
mapk8	-0.213397	0.549136	0.0344962	0.763837
mapkap1	-0.227719	0.674045	-0.0891665	0.532042
mapkapk2	-0.222818	0.761626	0.215256	0.035038
mapkapk5	0.147216	0.794195	0.12888	0.454375
mapre1	0.109649	0.736921	0.0410563	0.636998
mapre2	0.23968	0.408529	0.0441821	0.71538
mapre3	-0.177329	0.683039	-0.576171	0.0941062
march5	-0.283472	0.366123	0.132843	0.187724
march6	0.180312	0.678587	-0.0129819	0.938332
march8	-0.105913	0.854428	0.268986	0.145928
marcks	-1.21322	0.0420638	-0.427037	1.40919e-08
mark3	-0.0640182	0.930095	0.30289	0.00658919
mars	-0.0968758	0.705754	-0.134442	0.20439
marveld1	-0.0644217	0.945905	0.296808	0.0166457
mast2	-0.427817	0.690396	-0.630105	1.57279e-06
mat2b	-0.237802	0.370024	-0.106733	0.440891
mau2	-0.120786	0.881793	-0.0296284	0.786779
mbd3	-0.0877943	0.904112	0.234422	0.0134557
mbd4	0.258966	0.611575	-0.654447	0.561748
mbip	0.0391887	0.900157	0.154895	0.182618
mbnl1	-0.071262	0.816773	-0.312604	0.106084
mbnl3	-0.915377	0.470639	-0.088985	0.465624
mbtps1	0.0271391	0.965519	0.0320489	0.898235
mbtps2	0.329523	0.29854	-0.331704	0.0972044
mcam	-0.610524	0.447798	0.573105	2.63589e-09
mcc	-0.17312	0.742317	0.175625	0.16631
mccc1	0.0100286	0.975215	-0.0852827	0.480343
mcee	0.00699441	0.983596	0.095425	0.506253
mcm10	0.059665	0.930967	0.278439	0.34087
mcm2	0.221993	0.461596	0.196466	0.0506796
mcm3ap	0.215179	0.417618	0.316497	0.146806
mcm5	0.146089	0.763449	0.428652	2.0844e-05
mcm6	0.147599	0.677461	0.398859	0.000453004
mcm9	-0.196232	0.758414	0.0653926	0.858733
mcmbp	0.157067	0.673699	0.223463	0.0876051
mcts1	-0.0414514	0.888494	-0.0499168	0.549809
mdfic	-0.616193	0.160778	0.178563	0.246667
mdh1	-0.0749116	0.785135	-0.196297	0.00741403
mdh2	0.157656	0.612701	-0.206276	0.00595558
mdk	-0.482824	0.604454	-0.809718	5.07285e-23
mdm2	0.762313	0.111045	-0.454402	1.33323e-06
mdm4	-0.147536	0.601782	0.106259	0.682342
mea1	-0.134047	0.676545	0.0595484	0.586941
meaf6	-0.0534594	0.86623	0.0804077	0.691178
med10	-0.0895843	0.811423	-0.265369	0.0215505
med13l	0.260787	0.691837	0.115777	0.514187
med14	0.10189	0.799642	0.211205	0.134946
med16	-0.215463	0.803097	0.0748848	0.678493
[truncated: 2,187 more rows]

## Sheet: Deleted PW >0.05 & MM >0.05
	Mm	Mm	Pw	Pw
GeneID	log2FoldChange	pvalue	log2FoldChange	pvalue
lrrc17	-3.67166	4.82934e-16	0.494104	7.43906e-05
fibin	-2.22082	3.12378e-14	0.545196	3.99589e-06
dusp4	1.688	1.77253e-10	1.42486	3.09248e-11
adamts1	-1.92023	7.5592e-10	-0.990544	4.44649e-08
ttc9	2.57855	1.80685e-09	1.10902	0.00144696
cxcl14	-3.76496	2.97043e-09	-0.573816	9.44125e-13
sgk1	1.56778	3.36542e-09	0.61811	3.19147e-10
ptx3	-3.73028	8.8828e-09	-1.29156	0.00040271
mmd	1.91531	2.50983e-08	0.585123	3.15409e-05
dusp5	2.7948	6.45429e-08	1.89178	2.02552e-45
fbln5	-1.92688	1.03896e-07	-1.68009	0.00358166
hbegf	1.84956	4.19089e-07	0.659312	8.37906e-05
lox	-1.68808	4.94196e-07	-1.60276	0.0223317
dusp6	1.90058	5.37917e-07	1.87645	1.42669e-77
arsj	1.43621	7.30104e-07	0.454309	0.0355803
gas6	-1.58033	8.25286e-07	-1.21	7.809e-19
col3a1	-2.26192	8.25535e-07	-0.612625	4.87186e-13
pcolce2	1.36755	1.12508e-06	1.14798	3.37486e-14
spry1	-2.4233	1.14578e-06	0.658161	6.49823e-08
oaf	1.97124	1.86522e-06	0.829484	4.93097e-09
timp3	-1.25175	2.1541e-06	1.66815	0.000116334
tmem119	-1.19923	6.43159e-06	-0.29376	0.0164918
mtss1l	-1.75576	2.10552e-05	-0.714435	0.000512064
alcam	1.81727	2.33916e-05	0.64783	3.62201e-12
itga1	-1.66267	2.59975e-05	-0.82244	0.000379017
vgll3	-1.17531	5.3793e-05	-0.82111	3.00021e-11
col12a1	-1.68798	6.0347e-05	-0.327256	2.86391e-06
ogn	-2.19911	0.000107895	-1.3122	5.25973e-05
angptl2	1.24622	0.000122945	-0.318325	2.09099e-05
emp1	0.913154	0.000283975	-0.293847	0.00850543
tbxa2r	-1.75489	0.000386978	0.446875	6.20196e-07
loxl2	-1.35471	0.000437896	0.628407	2.49857e-15
lrig3	-1.26273	0.000629623	-0.330745	0.0470431
fhl2	-0.865994	0.000711139	-0.742395	1.66406e-14
kctd12	1.75993	0.000719632	-0.515463	0.00159546
lipg	1.63618	0.000931962	1.45868	5.94947e-21
runx1t1	-1.33492	0.00104003	0.538078	0.00612155
adra2a	1.20098	0.00113557	-1.63035	9.04948e-11
cnn2	-0.873651	0.00134924	-0.360196	2.47312e-05
tspan9	1.1151	0.00173582	-0.512683	2.68457e-05
ntn4	-1.71788	0.00193497	-0.230967	0.0469503
slc20a1	1.8901	0.00223767	1.25865	1.32762e-57
col6a2	-0.755485	0.00241841	-1.56243	1.14642e-23
slc29a1	0.772929	0.00317199	-0.364154	0.00242881
myc	0.773751	0.00330302	0.254705	0.0238602
tfpi2	1.29794	0.00463472	0.506797	0.00204645
tbx3	1.16588	0.00479052	1.13654	1.77239e-08
gja1	1.49433	0.00483869	0.599471	7.38274e-05
pawr	-1.2906	0.00544786	-0.593235	1.11025e-09
elk3	0.879151	0.00573991	0.738912	2.33718e-09
btg1	0.829543	0.00628366	-0.239127	0.0060647
slit3	-0.699689	0.00654438	-0.362384	0.000275853
tgfb1	1.34941	0.00677535	0.638391	0.0224917
nid2	-1.09793	0.00748693	-0.338478	1.99763e-06
antxr1	-1.11939	0.00887125	-0.336328	8.20363e-05
adamts2	-1.10047	0.00901562	-0.527004	3.29647e-07
mtmr11	0.92657	0.0103239	-0.544216	0.000102114
peli2	0.935801	0.0105472	0.536764	0.00306275
spred1	1.71363	0.0108046	0.938048	4.94087e-24
ednra	-1.19902	0.0109479	-0.725434	1.64003e-10
fasn	0.758156	0.0114141	0.227773	0.0124214
kdelr3	-0.70999	0.0114682	-0.420762	2.19817e-05
dyrk3	1.24284	0.0135523	0.253324	0.0277046
postn	-1.29052	0.0136044	0.199195	0.0355961
rnd3	-1.28272	0.0136494	-0.373446	4.63312e-06
nceh1	0.706022	0.0143018	0.231304	0.0486506
gpc4	-0.643743	0.0146313	-0.260043	0.00100796
tgif1	0.654507	0.0151615	0.79791	1.08357e-09
lmo4	-0.637531	0.0158864	-0.235098	0.0199328
rassf2	-1.89846	0.0166906	-0.544916	7.10865e-06
galnt10	-0.902924	0.0170424	0.293596	0.0150556
endod1	1.054	0.0174138	-0.224514	0.00549325
sdc1	0.663565	0.0176207	0.548931	6.73131e-05
cttnbp2nl	0.6465	0.0177604	0.427224	0.00435247
csrp1	-1.37607	0.0181948	-0.414632	2.20092e-09
rbms2	-0.6336	0.0185765	0.56586	2.0908e-08
rasl11a	-1.23801	0.0199923	-0.854385	3.96819e-15
itpripl2	0.616383	0.0205368	0.572223	0.000169736
asap2	0.733468	0.0210517	0.305889	0.0390988
lmna	0.633878	0.0214086	-0.279182	3.28976e-05
spred2	0.657069	0.0214277	0.327334	0.0221009
pde4b	-0.641318	0.0239506	1.1924	9.45621e-36
olfml3	-0.842173	0.0241016	-1.6037	1.271e-05
msrb3	-0.586618	0.0255494	-0.43813	8.67459e-05
ccnd1	1.3617	0.0264026	0.530394	1.68149e-12
rasal2	0.945998	0.0284738	0.495993	0.000309347
col1a2	-0.743366	0.0298753	-0.430286	0.00536535
bicc1	-1.54011	0.030803	-0.355003	0.00376092
cd9	0.570322	0.0313097	-0.393119	1.52649e-07
tram2	-0.550778	0.03207	-0.324772	0.000171305
lum	-1.09865	0.0321617	-1.58409	3.93964e-06
myocd	-0.978545	0.0343035	-0.646984	0.00168331
dact1	-2.26037	0.0351146	-1.54299	1.17776e-16
vcl	-0.770552	0.0355327	-0.448686	4.5795e-10
nek6	-0.627226	0.0385104	-0.346201	0.0405605
fblim1	-0.573409	0.0391223	1.23726	1.3861e-39
ap2a2	-0.516118	0.0393643	-0.391942	2.6566e-06
tpbg	0.627638	0.0404197	0.65573	0.011225
marcks	-1.21322	0.0420638	-0.427037	1.40919e-08
lmod1	-1.14871	0.0420962	-1.6657	6.30252e-51
sdc2	-0.536359	0.0460815	-0.168593	0.0179698
sema3f	-1.02849	0.049627	0.59348	0.000208041

## Sheet:  FC>0.6
	Mm	Pw
GeneID	log2FoldChange	log2FoldChange
ptx3	-3.73028	-1.29156
spry1	-2.4233	0.658161
col3a1	-2.26192	-0.612625
dact1	-2.26037	-1.54299
ogn	-2.19911	-1.3122
fbln5	-1.92688	-1.68009
adamts1	-1.92023	-0.990544
mtss1l	-1.75576	-0.714435
lox	-1.68808	-1.60276
itga1	-1.66267	-0.82244
gas6	-1.58033	-1.21
loxl2	-1.35471	0.628407
timp3	-1.25175	1.66815
rasl11a	-1.23801	-0.854385
ednra	-1.19902	-0.725434
vgll3	-1.17531	-0.82111
lmod1	-1.14871	-1.6657
lum	-1.09865	-1.58409
myocd	-0.978545	-0.646984
fhl2	-0.865994	-0.742395
olfml3	-0.842173	-1.6037
col6a2	-0.755485	-1.56243
pde4b	-0.641318	1.1924
fblim1	-0.573409	1.23726
tpbg	0.627638	0.65573
tgif1	0.654507	0.79791
elk3	0.879151	0.738912
tbx3	1.16588	1.13654
adra2a	1.20098	-1.63035
tgfb1	1.34941	0.638391
pcolce2	1.36755	1.14798
sgk1	1.56778	0.61811
lipg	1.63618	1.45868
dusp4	1.688	1.42486
spred1	1.71363	0.938048
alcam	1.81727	0.64783
hbegf	1.84956	0.659312
slc20a1	1.8901	1.25865
dusp6	1.90058	1.87645
oaf	1.97124	0.829484
ttc9	2.57855	1.10902
dusp5	2.7948	1.89178

## Sheet: Oppositely regulated
	Mm	Pw
GeneID	log2FoldChange	log2FoldChange
spry1	-2.4233	0.658161
loxl2	-1.35471	0.628407
timp3	-1.25175	1.66815
pde4b	-0.641318	1.1924
fblim1	-0.573409	1.23726
adra2a	1.20098	-1.63035
